# Supplementary material for: 4-Iodo­anilinium perchlorate 18-crown-6 clathrate
Source: Acta Crystallogr Sect E Struct Rep Online. 2011 Feb 12;67(Pt 3):o596. doi: 10.1107/S1600536811004260 (PMC3052035; doi:10.1107/S1600536811004260)
Supplement: Supplementary file 1 [file e-67-0o596-sup1.cif]

##############################################################################
###                                                                        ###
###        Electronic paper (Acta Crystallographica Section E)             ###
###                                                                        ###
##############################################################################
#                                                                            #
# This CIF contains the data in a paper accepted for publication in Acta     #
# Crystallographica Section E. It conforms to the requirements of Notes      #
# for Authors for Section E, and has been peer reviewed under the auspices   #
# of the IUCr Commission on Journals.                                        #
#                                                                            #
# Full details of the Crystallographic Information File format               #
# are given in the paper "The Crystallographic Information File (CIF):       #
# a New Standard Archive File for Crystallography" by S. R. Hall, F. H.      #
# Allen and I. D. Brown [Acta Cryst. (1991), A47, 655-685].                  #
#                                                                            #
# The current version of the core CIF dictionary is obtainable from          #
# ftp://ftp.iucr.org/pub/cif_core.dic. The current version number is 2.4.    #
#                                                                            #
# Software is freely available for graphical display of the structure(s) in  #
# this CIF.  For information consult the CIF home page http://www.iucr.org/  #
# cif/home.html                                                              #
#                                                                            #
# This file may be used for bona fide research purposes within the           #
# scientific community so long as proper attribution is given to the journal # 
# article from which it was obtained.                                        #
#                                                                            #
##############################################################################
                                             
data_I
_audit_creation_method     SHELXL-97
_chemical_name_systematic
;
4-iodoanilinium perchlorate--18-crown-6 (1/1)
;
_chemical_name_common     ?
_chemical_formula_moiety     'C6 H7 I N +, Cl O4 -, C12 H24 O6'
_chemical_formula_sum     'C18 H31 Cl I N O10'
_chemical_formula_iupac     'C6 H7 I N +, Cl O4 -, C12 H24 O6'
_chemical_formula_weight     583.79
_chemical_melting_point     ?
_symmetry_cell_setting     orthorhombic
_symmetry_space_group_name_H-M     'P n m a'
_symmetry_space_group_name_Hall     '-P 2ac 2n'
loop_
    _symmetry_equiv_pos_as_xyz
    'x, y, z'
    '-x+1/2, -y, z+1/2'
    'x+1/2, -y+1/2, -z+1/2'
    '-x, y+1/2, -z'
    '-x, -y, -z'
    'x-1/2, y, -z-1/2'
    '-x-1/2, y-1/2, z-1/2'
    'x, -y-1/2, z'
_cell_length_a     15.8805(11)
_cell_length_b     11.3878(11)
_cell_length_c     12.6754(8)
_cell_angle_alpha     90.00
_cell_angle_beta     90.00
_cell_angle_gamma     90.00
_cell_volume     2292.3(3)
_cell_formula_units_Z     4
_cell_measurement_reflns_used     17071
_cell_measurement_theta_min     3.185
_cell_measurement_theta_max     27.80
_cell_measurement_temperature     93(2)
_exptl_crystal_description     'Prism'
_exptl_crystal_colour     'colourless'
_exptl_crystal_size_max     0.4000
_exptl_crystal_size_mid     0.3000
_exptl_crystal_size_min     0.2000
_exptl_crystal_density_diffrn     1.692
_exptl_crystal_density_meas     ?
_exptl_crystal_density_method     'not measured'
_exptl_crystal_F_000     1184
_exptl_absorpt_coefficient_mu     1.567
_exptl_absorpt_correction_type     multi-scan
_exptl_absorpt_process_details     '(<i>CrystalClear</i>; Rigaku, 2005)'
_exptl_absorpt_correction_T_min     0.575
_exptl_absorpt_correction_T_max     0.731
_exptl_special_details
;
;
_diffrn_ambient_temperature     93(2)
_diffrn_radiation_type     MoK\a
_diffrn_radiation_wavelength     0.71073
_diffrn_radiation_source     'fine-focus sealed tube'
_diffrn_radiation_monochromator     graphite
_diffrn_measurement_device_type     'Rigaku SCXmini'
_diffrn_measurement_method     'CCD_Profile_fitting'
_diffrn_detector_area_resol_mean     13.6612
_diffrn_reflns_number     24048
_diffrn_reflns_av_R_equivalents     0.0339
_diffrn_reflns_av_sigmaI/netI     0.0169
_diffrn_reflns_theta_min     2.06
_diffrn_reflns_theta_max     27.45
_diffrn_reflns_theta_full     27.45
_diffrn_measured_fraction_theta_max     0.998
_diffrn_measured_fraction_theta_full     0.998
_diffrn_reflns_limit_h_min     -20
_diffrn_reflns_limit_h_max     20
_diffrn_reflns_limit_k_min     -14
_diffrn_reflns_limit_k_max     14
_diffrn_reflns_limit_l_min     -16
_diffrn_reflns_limit_l_max     16
_diffrn_standards_number     0
_diffrn_standards_interval_count     .
_diffrn_standards_interval_time     .
_diffrn_standards_decay_%     ?
_refine_special_details
;
Refinement of <i>F</i>^2^ against ALL reflections. The weighted <i>R</i>-factor
<i>wR</i> and goodness of fit <i>S</i> are based on <i>F</i>^2^, conventional
<i>R</i>-factors <i>R</i> are based on <i>F</i>, with <i>F</i> set to zero for
negative <i>F</i>^2^. The threshold expression of <i>F</i>^2^ >
\s(<i>F</i>^2^) is used only for calculating <i>R</i>-factors(gt) <i>etc</i>.
and is not relevant to the choice of reflections for refinement.
<i>R</i>-factors based on <i>F</i>^2^ are statistically about twice as large
as those based on <i>F</i>, and <i>R</i>- factors based on ALL data will be
even larger.
;
_reflns_number_total     2755
_reflns_number_gt     2611
_reflns_threshold_expression     I>2sigma(I)
_refine_ls_structure_factor_coef     Fsqd
_refine_ls_matrix_type     full
_refine_ls_R_factor_all     0.0278
_refine_ls_R_factor_gt     0.0244
_refine_ls_wR_factor_gt     0.0787
_refine_ls_wR_factor_ref     0.0929
_refine_ls_goodness_of_fit_ref     1.113
_refine_ls_restrained_S_all     1.113
_refine_ls_number_reflns     2755
_refine_ls_number_parameters     154
_refine_ls_number_restraints     0
_refine_ls_hydrogen_treatment     constr
_refine_ls_weighting_scheme     calc
_refine_ls_weighting_details
         'calc w=1/[\s^2^(Fo^2^)+(0.0591P)^2^+1.2714P] where P=(Fo^2^+2Fc^2^)/3'
_atom_sites_solution_hydrogens     geom
_atom_sites_solution_primary     direct
_atom_sites_solution_secondary     difmap
_refine_ls_shift/su_max     0.000
_refine_ls_shift/su_mean     0.000
_refine_diff_density_max     0.808
_refine_diff_density_min     -0.650
_refine_ls_extinction_method     none
_refine_ls_extinction_coef     ?
loop_
    _atom_type_symbol
    _atom_type_description
    _atom_type_scat_dispersion_real
    _atom_type_scat_dispersion_imag
    _atom_type_scat_source
    'C' 'C' 0.0033 0.0016
                         'International Tables Vol C Tables 4.2.6.8 and 6.1.1.4'
    'Cl' 'Cl' 0.1484 0.1585
                         'International Tables Vol C Tables 4.2.6.8 and 6.1.1.4'
    'I' 'I' -0.4742 1.8119
                         'International Tables Vol C Tables 4.2.6.8 and 6.1.1.4'
    'N' 'N' 0.0061 0.0033
                         'International Tables Vol C Tables 4.2.6.8 and 6.1.1.4'
    'O' 'O' 0.0106 0.0060
                         'International Tables Vol C Tables 4.2.6.8 and 6.1.1.4'
    'H' 'H' 0.0000 0.0000
                         'International Tables Vol C Tables 4.2.6.8 and 6.1.1.4'
_computing_data_collection     '<i>CrystalClear</i> (Rigaku, 2005)'
_computing_cell_refinement     '<i>CrystalClear</i> (Rigaku, 2005)'
_computing_data_reduction     '<i>CrystalClear</i> (Rigaku, 2005)'
_computing_structure_solution     '<i>SHELXS97</i> (Sheldrick, 2008)'
_computing_structure_refinement     '<i>SHELXL97</i> (Sheldrick, 2008)'
_computing_molecular_graphics     '<i>SHELXTL</i> (Sheldrick, 2008)'
_computing_publication_material     '<i>SHELXTL</i> (Sheldrick, 2008)'
loop_
    _atom_site_type_symbol
    _atom_site_label
    _atom_site_fract_x
    _atom_site_fract_y
    _atom_site_fract_z
    _atom_site_U_iso_or_equiv
    _atom_site_adp_type
    _atom_site_calc_flag
    _atom_site_refinement_flags
    _atom_site_occupancy
    _atom_site_disorder_assembly
    _atom_site_disorder_group
    I I1 1.020717(13) 0.7500 0.497027(14) 0.01781(10) Uani d S 1 . .
    N N2 0.69020(16) 0.7500 0.21864(19) 0.0118(5) Uani d S 1 . .
    H H2A 0.6919 0.6850 0.1782 0.018 Uiso d R 1 . .
    H H2C 0.6440 0.7500 0.2599 0.018 Uiso d SR 1 . .
    C C25 0.87428(14) 0.6439(2) 0.37576(16) 0.0155(4) Uani d . 1 . .
    H H25A 0.8994 0.5711 0.3975 0.019 Uiso d R 1 . .
    C C26 0.80150(13) 0.64394(18) 0.31502(16) 0.0141(4) Uani d . 1 . .
    H H26A 0.7757 0.5713 0.2941 0.017 Uiso d R 1 . .
    C C27 0.76611(18) 0.7500 0.2846(2) 0.0116(5) Uani d S 1 . .
    C C30 0.91063(18) 0.7500 0.4050(2) 0.0146(6) Uani d S 1 . .
    O O4 0.79657(9) 0.45595(13) 0.59043(12) 0.0152(3) Uani d . 1 . .
    O O5 0.70915(15) 0.2500 0.52965(18) 0.0158(4) Uani d S 1 . .
    C C6 0.81605(14) 0.56511(19) 0.64275(17) 0.0160(4) Uani d . 1 . .
    H H6A 0.7730 0.5830 0.6947 0.019 Uiso d R 1 . .
    H H6B 0.8177 0.6286 0.5917 0.019 Uiso d R 1 . .
    C C7 0.71692(14) 0.4594(2) 0.53731(19) 0.0176(5) Uani d . 1 . .
    H H7A 0.7124 0.5309 0.4961 0.021 Uiso d R 1 . .
    H H7B 0.6715 0.4584 0.5885 0.021 Uiso d R 1 . .
    C C8 0.71071(15) 0.3540(2) 0.46600(18) 0.0182(5) Uani d . 1 . .
    H H8A 0.6598 0.3587 0.4239 0.022 Uiso d R 1 . .
    H H8B 0.7586 0.3518 0.4186 0.022 Uiso d R 1 . .
    O O1 0.89363(9) 0.46966(13) 0.78008(12) 0.0141(3) Uani d . 1 . .
    O O2 0.95815(15) 0.2500 0.84574(18) 0.0137(4) Uani d S 1 . .
    C C1 0.97204(13) 0.4574(2) 0.83409(18) 0.0155(4) Uani d . 1 . .
    H H1A 0.9841 0.5282 0.8739 0.019 Uiso d R 1 . .
    H H1B 1.0171 0.4456 0.7835 0.019 Uiso d R 1 . .
    C C2 0.96711(14) 0.35433(19) 0.90738(17) 0.0150(4) Uani d . 1 . .
    H H2D 1.0178 0.3498 0.9499 0.018 Uiso d R 1 . .
    H H2E 0.9193 0.3629 0.9543 0.018 Uiso d R 1 . .
    Cl Cl1 0.60734(4) 0.7500 0.70231(5) 0.01306(16) Uani d S 1 . .
    O O17 0.62206(10) 0.64643(15) 0.76547(13) 0.0230(4) Uani d . 1 . .
    O O21 0.52124(13) 0.7500 0.6644(2) 0.0173(5) Uani d S 1 . .
    O O22 0.66395(14) 0.7500 0.61313(17) 0.0179(5) Uani d S 1 . .
    C C5 0.90019(14) 0.55317(19) 0.69569(17) 0.0157(4) Uani d . 1 . .
    H H5A 0.9419 0.5269 0.6450 0.019 Uiso d R 1 . .
    H H5B 0.9179 0.6287 0.7233 0.019 Uiso d R 1 . .
loop_
    _atom_site_aniso_label
    _atom_site_aniso_U_11
    _atom_site_aniso_U_22
    _atom_site_aniso_U_33
    _atom_site_aniso_U_12
    _atom_site_aniso_U_13
    _atom_site_aniso_U_23
    I1 0.01152(15) 0.02558(16) 0.01632(15) 0.000 -0.00231(6) 0.000
    N2 0.0115(11) 0.0107(11) 0.0132(11) 0.000 0.0000(10) 0.000
    C25 0.0162(10) 0.0170(10) 0.0135(9) 0.0027(8) 0.0001(8) 0.0020(8)
    C26 0.0154(10) 0.0123(10) 0.0145(10) -0.0008(8) 0.0009(8) -0.0015(8)
    C27 0.0095(13) 0.0148(14) 0.0104(13) 0.000 0.0009(11) 0.000
    C30 0.0101(13) 0.0228(15) 0.0108(13) 0.000 0.0019(11) 0.000
    O4 0.0136(7) 0.0131(7) 0.0189(7) 0.0020(6) -0.0022(6) 0.0007(6)
    O5 0.0195(11) 0.0148(11) 0.0131(10) 0.000 -0.0012(9) 0.000
    C6 0.0195(10) 0.0107(10) 0.0177(10) 0.0017(8) 0.0015(9) 0.0025(8)
    C7 0.0152(10) 0.0195(11) 0.0180(11) 0.0027(8) -0.0034(9) 0.0037(9)
    C8 0.0181(11) 0.0235(12) 0.0128(10) 0.0002(9) -0.0026(9) 0.0047(9)
    O1 0.0130(7) 0.0137(7) 0.0156(7) -0.0019(5) -0.0003(6) 0.0031(6)
    O2 0.0184(10) 0.0099(10) 0.0128(10) 0.000 -0.0013(9) 0.000
    C1 0.0137(10) 0.0138(11) 0.0189(11) -0.0020(8) -0.0009(8) -0.0013(8)
    C2 0.0158(10) 0.0142(10) 0.0151(10) 0.0002(8) -0.0015(8) -0.0027(8)
    Cl1 0.0118(3) 0.0126(3) 0.0148(3) 0.000 0.0005(3) 0.000
    O17 0.0210(8) 0.0224(9) 0.0257(9) 0.0028(7) 0.0004(7) 0.0111(7)
    O21 0.0116(11) 0.0177(12) 0.0225(13) 0.000 -0.0016(8) 0.000
    O22 0.0154(11) 0.0215(11) 0.0169(11) 0.000 0.0053(9) 0.000
    C5 0.0188(10) 0.0120(10) 0.0163(10) -0.0030(8) 0.0027(8) 0.0021(8)
_geom_special_details
;
All e.s.d.'s (except the e.s.d. in the dihedral angle between two l.s. planes)
are estimated using the full covariance matrix. The cell e.s.d.'s are taken
into account individually in the estimation of e.s.d.'s in distances, angles
and torsion angles; correlations between e.s.d.'s in cell parameters are only
used when they are defined by crystal symmetry. An approximate (isotropic)
treatment of cell e.s.d.'s is used for estimating e.s.d.'s involving l.s.
planes.
;
loop_
    _geom_bond_atom_site_label_1
    _geom_bond_atom_site_label_2
    _geom_bond_site_symmetry_2
    _geom_bond_distance
    _geom_bond_publ_flag
    I1 C30 . 2.102(3) ?
    N2 C27 . 1.467(4) ?
    N2 H2A . 0.9002 ?
    N2 H2C . 0.9006 ?
    C25 C26 . 1.389(3) ?
    C25 C30 . 1.390(3) ?
    C25 H25A . 0.9599 ?
    C26 C27 . 1.387(3) ?
    C26 H26A . 0.9601 ?
    C27 C26 8_575 1.387(3) ?
    C30 C25 8_575 1.390(3) ?
    O4 C7 . 1.433(3) ?
    O4 C6 . 1.443(3) ?
    O5 C8 8_565 1.433(3) ?
    O5 C8 . 1.433(3) ?
    C6 C5 . 1.501(3) ?
    C6 H6A . 0.9700 ?
    C6 H6B . 0.9701 ?
    C7 C8 . 1.506(3) ?
    C7 H7A . 0.9700 ?
    C7 H7B . 0.9702 ?
    C8 H8A . 0.9700 ?
    C8 H8B . 0.9700 ?
    O1 C1 . 1.428(3) ?
    O1 C5 . 1.435(2) ?
    O2 C2 . 1.429(2) ?
    O2 C2 8_565 1.429(2) ?
    C1 C2 . 1.499(3) ?
    C1 H1A . 0.9699 ?
    C1 H1B . 0.9700 ?
    C2 H2D . 0.9701 ?
    C2 H2E . 0.9701 ?
    Cl1 O22 . 1.444(2) ?
    Cl1 O17 8_575 1.4445(16) ?
    Cl1 O17 . 1.4445(16) ?
    Cl1 O21 . 1.449(2) ?
    C5 H5A . 0.9701 ?
    C5 H5B . 0.9700 ?
loop_
    _geom_angle_atom_site_label_1
    _geom_angle_atom_site_label_2
    _geom_angle_atom_site_label_3
    _geom_angle_site_symmetry_1
    _geom_angle_site_symmetry_3
    _geom_angle
    _geom_angle_publ_flag
    C27 N2 H2A . . 107.4 ?
    C27 N2 H2C . . 109.7 ?
    H2A N2 H2C . . 110.8 ?
    C26 C25 C30 . . 119.5(2) ?
    C26 C25 H25A . . 120.4 ?
    C30 C25 H25A . . 120.1 ?
    C27 C26 C25 . . 119.5(2) ?
    C27 C26 H26A . . 120.0 ?
    C25 C26 H26A . . 120.5 ?
    C26 C27 C26 8_575 . 121.1(3) ?
    C26 C27 N2 8_575 . 119.44(13) ?
    C26 C27 N2 . . 119.44(14) ?
    C25 C30 C25 . 8_575 120.9(3) ?
    C25 C30 I1 . . 119.56(14) ?
    C25 C30 I1 8_575 . 119.56(14) ?
    C7 O4 C6 . . 112.42(16) ?
    C8 O5 C8 8_565 . 111.4(2) ?
    O4 C6 C5 . . 108.56(17) ?
    O4 C6 H6A . . 110.0 ?
    C5 C6 H6A . . 110.0 ?
    O4 C6 H6B . . 110.0 ?
    C5 C6 H6B . . 110.0 ?
    H6A C6 H6B . . 108.4 ?
    O4 C7 C8 . . 108.52(18) ?
    O4 C7 H7A . . 110.0 ?
    C8 C7 H7A . . 109.9 ?
    O4 C7 H7B . . 110.0 ?
    C8 C7 H7B . . 110.0 ?
    H7A C7 H7B . . 108.4 ?
    O5 C8 C7 . . 108.78(18) ?
    O5 C8 H8A . . 109.9 ?
    C7 C8 H8A . . 110.0 ?
    O5 C8 H8B . . 109.9 ?
    C7 C8 H8B . . 109.9 ?
    H8A C8 H8B . . 108.3 ?
    C1 O1 C5 . . 111.03(16) ?
    C2 O2 C2 . 8_565 112.5(2) ?
    O1 C1 C2 . . 109.15(17) ?
    O1 C1 H1A . . 109.9 ?
    C2 C1 H1A . . 109.8 ?
    O1 C1 H1B . . 109.9 ?
    C2 C1 H1B . . 109.8 ?
    H1A C1 H1B . . 108.3 ?
    O2 C2 C1 . . 108.51(18) ?
    O2 C2 H2D . . 110.0 ?
    C1 C2 H2D . . 110.0 ?
    O2 C2 H2E . . 110.0 ?
    C1 C2 H2E . . 110.0 ?
    H2D C2 H2E . . 108.4 ?
    O22 Cl1 O17 . 8_575 109.46(9) ?
    O22 Cl1 O17 . . 109.46(9) ?
    O17 Cl1 O17 8_575 . 109.47(15) ?
    O22 Cl1 O21 . . 109.14(14) ?
    O17 Cl1 O21 8_575 . 109.65(9) ?
    O17 Cl1 O21 . . 109.65(9) ?
    O1 C5 C6 . . 109.19(17) ?
    O1 C5 H5A . . 109.8 ?
    C6 C5 H5A . . 109.9 ?
    O1 C5 H5B . . 109.9 ?
    C6 C5 H5B . . 109.8 ?
    H5A C5 H5B . . 108.3 ?
loop_
    _geom_hbond_atom_site_label_D
    _geom_hbond_atom_site_label_H
    _geom_hbond_atom_site_label_A
    _geom_hbond_site_symmetry_A
    _geom_hbond_distance_DH
    _geom_hbond_distance_HA
    _geom_hbond_distance_DA
    _geom_hbond_angle_DHA
    N2 H2A O4 2_664 0.90 1.96 2.861(2) 176
    N2 H2C O2 2_664 0.90 1.95 2.854(3) 178
data_global
_journal_date_recd_electronic     2011-01-21
_journal_date_accepted     2011-02-04
_journal_name_full     'Acta Crystallographica, Section E'
_journal_year     2011
_journal_volume     67
_journal_issue      3
_journal_page_first     o596
_journal_page_last     o596
_journal_paper_category     QO
_journal_coeditor_code     RZ2549
_publ_contact_author_name     'Yi Zhang'
_publ_contact_author_address
;
Ordered Matter Science Research Center, Southeast University,
Nanjing 211189, People's Republic of China
;
_publ_contact_author_email     'yizhang1980@yahoo.com.cn'
_publ_contact_author_fax     '86-25-52090626'
_publ_contact_author_phone     '86-25-52090626'
_publ_section_title
;
4-Iodoanilinium perchlorate 18-crown-6 clathrate
;
loop_
    _publ_author_name
    _publ_author_footnote
    _publ_author_address
    'Yi Zhang' .
;
Ordered Matter Science Research Center, Southeast University,
Nanjing 211189, People's Republic of China
;
    'Min-Min Zhao' .
;
Ordered Matter Science Research Center, Southeast University,
Nanjing 211189, People's Republic of China
;
