# Supplementary material for: 4-Iodo­anilinium perchlorate 18-crown-6 clathrate
Source: Acta Crystallogr Sect E Struct Rep Online. 2011 Feb 12;67(Pt 3):o596. doi: 10.1107/S1600536811004260 (PMC3052035; doi:10.1107/S1600536811004260)
Supplement: Supplementary file 2 [file e-67-0o596-Isup2.hkl]

# 
# h,k,l, Fc-squared, Fo-squared, sigma(Fo-squared) and status flag 
# 
data_I
_shelx_title ' 1                               Pnma' 
_shelx_refln_list_code          4 
_shelx_F_calc_maximum      260.95 
_exptl_crystal_F_000      1183.90 
_reflns_d_resolution_high  0.7708 
 
loop_ 
 _symmetry_equiv_pos_as_xyz 
 'x, y, z' 
 '-x+1/2, -y, z+1/2' 
 'x+1/2, -y+1/2, -z+1/2' 
 '-x, y+1/2, -z' 
 '-x, -y, -z' 
 'x-1/2, y, -z-1/2' 
 '-x-1/2, y-1/2, z-1/2' 
 'x, -y-1/2, z' 
 
_cell_length_a    15.8805 
_cell_length_b    11.3878 
_cell_length_c    12.6754 
_cell_angle_alpha  90.000 
_cell_angle_beta   90.000 
_cell_angle_gamma  90.000 
 
_shelx_F_squared_multiplier     1.000 
 
loop_ 
 _refln_index_h 
 _refln_index_k 
 _refln_index_l 
 _refln_F_squared_calc 
 _refln_F_squared_meas 
 _refln_F_squared_sigma 
 _refln_observed_status 
   4   0   0    16003.02    15266.24    123.72 o 
   6   0   0    11804.83    12053.15    104.35 o 
   8   0   0     6848.09     6956.08     95.08 o 
  10   0   0    34081.41    35904.53    185.88 o 
  12   0   0    11276.19    12094.68    206.14 o 
  14   0   0     7391.95     7767.12    190.46 o 
  16   0   0     5935.72     6247.63    154.63 o 
  18   0   0     2367.20     2215.98     76.08 o 
  20   0   0     2356.25     2084.55    109.08 o 
   2   1   0    13671.38    13485.00    181.15 o 
   4   1   0    42955.04    41526.70    673.11 o 
   6   1   0     4491.08     4412.56     43.93 o 
   8   1   0    43736.95    45097.82    341.90 o 
  10   1   0    23878.04    25444.65    491.76 o 
  12   1   0    29009.07    29686.64    419.63 o 
  14   1   0     9865.01    10132.69    116.05 o 
  16   1   0     1381.44     1361.81     26.84 o 
  18   1   0     2627.71     2698.82    106.63 o 
  20   1   0     2187.60     2122.20     78.86 o 
   2   2   0    42086.85    40673.03   1281.12 o 
   4   2   0    16514.08    16941.49    142.19 o 
   6   2   0    16103.70    16179.75    120.55 o 
   8   2   0     7896.47     8028.25     61.05 o 
  10   2   0       25.86       22.61     14.05 o 
  12   2   0       20.86       35.65     10.92 o 
  14   2   0     1754.75     1817.56     38.48 o 
  16   2   0     1373.70     1395.61     34.98 o 
  18   2   0     2033.87     1904.77     51.20 o 
  20   2   0     3024.95     3223.47     96.31 o 
   2   3   0    24590.64    23099.97    182.28 o 
   4   3   0     2770.80     2667.13     34.27 o 
   6   3   0    10459.89    10720.42    110.82 o 
   8   3   0    18576.80    19294.30    176.65 o 
  10   3   0     9933.97    10295.51     90.59 o 
  12   3   0    21236.38    21439.79    248.89 o 
  14   3   0     8304.26     8375.47    110.43 o 
  16   3   0     1808.90     1790.50     46.97 o 
  18   3   0     2704.79     2680.09     73.69 o 
  20   3   0     2118.29     2063.71    106.05 o 
   2   4   0    29606.72    29981.87    212.18 o 
   4   4   0    20266.87    20848.08    211.17 o 
   6   4   0     5390.88     5197.33     41.79 o 
   8   4   0     3101.14     3083.11     35.76 o 
  10   4   0     5395.75     5598.99     87.72 o 
  12   4   0      442.34      491.32     42.71 o 
  14   4   0     3732.50     3974.09     76.86 o 
  16   4   0     6071.34     6269.29    116.83 o 
  18   4   0      518.01      499.61     48.04 o 
   2   5   0    12156.22    12342.11    132.91 o 
   4   5   0     2271.77     2031.68     37.81 o 
   6   5   0    12670.89    13418.10     99.35 o 
   8   5   0    12326.06    12488.92    105.81 o 
  10   5   0    14978.82    15663.51    182.09 o 
  12   5   0    22968.61    24488.12    273.51 o 
  14   5   0     3248.46     3193.37     70.90 o 
  16   5   0     5095.66     5208.33    108.17 o 
  18   5   0      697.67      677.00     72.15 o 
   0   6   0    41748.48    43180.25    492.98 o 
   2   6   0    14707.65    14217.24    235.45 o 
   4   6   0    13642.64    14420.52    104.36 o 
   6   6   0     6642.50     6559.82     66.25 o 
   8   6   0     1177.79     1159.39     20.27 o 
  10   6   0     2293.61     2189.61     42.05 o 
  12   6   0      935.71      833.27     45.41 o 
  14   6   0     2746.48     2787.16     69.18 o 
  16   6   0     2731.77     2685.55    114.00 o 
  18   6   0      906.82      829.16    103.74 o 
   2   7   0     2596.14     2721.07     39.49 o 
   4   7   0     4997.15     4960.53     67.87 o 
   6   7   0     3453.95     3387.46     39.08 o 
   8   7   0    11236.92    11218.56    133.52 o 
  10   7   0     6247.76     6399.72     75.94 o 
  12   7   0     9245.17     9303.82    166.64 o 
  14   7   0     5842.28     5885.33    110.24 o 
  16   7   0      938.04      967.21     57.42 o 
  18   7   0     1626.44     1503.36     83.90 o 
   0   8   0    37816.98    38328.51    176.69 o 
   2   8   0    13336.54    13667.35    159.29 o 
   4   8   0     4019.95     4112.26     63.00 o 
   6   8   0     3342.50     3276.64     75.04 o 
   8   8   0     4915.34     4955.45     66.18 o 
  10   8   0      796.87      798.67     25.12 o 
  12   8   0      406.97      426.00     40.92 o 
  14   8   0     1304.29     1260.91     51.58 o 
  16   8   0     1040.20      978.42     68.95 o 
   2   9   0     7417.38     7307.05    150.39 o 
   4   9   0     8526.52     8996.46    189.51 o 
   6   9   0     1224.01     1327.46     29.42 o 
   8   9   0     9907.31    10166.58    151.74 o 
  10   9   0     7881.81     8105.37    146.53 o 
  12   9   0    17016.68    18227.57    324.07 o 
  14   9   0     3648.43     3522.95    101.66 o 
  16   9   0       78.16       40.14     27.10 o 
   2  10   0     3880.09     4110.08     71.67 o 
   4  10   0     3168.09     3203.71     81.32 o 
   6  10   0     2354.72     2427.59    121.54 o 
   8  10   0     1638.08     1505.96     89.41 o 
  10  10   0     6616.22     7048.35    211.50 o 
  12  10   0     3141.97     3099.14    141.28 o 
  14  10   0     2104.03     2209.67     89.78 o 
   2  11   0      484.62      516.84     50.25 o 
   4  11   0     3863.08     3910.56    100.77 o 
   6  11   0     1179.75     1173.47     33.03 o 
   8  11   0     7146.55     7044.92    155.73 o 
  10  11   0     4614.68     4654.80    161.98 o 
  12  11   0     3450.71     3934.32    131.67 o 
   0  12   0     5620.44     5727.29    166.31 o 
   2  12   0     4100.67     4434.45     97.55 o 
   4  12   0     1435.63     1583.08     62.01 o 
   6  12   0     1494.68     1541.08     61.26 o 
   8  12   0     1120.12     1039.21     63.65 o 
  10  12   0       62.16       71.54     24.85 o 
  12  12   0      141.87      162.33     27.91 o 
   2  13   0     3780.14     4030.97    117.19 o 
   4  13   0      518.00      486.26     63.27 o 
   6  13   0      340.23      278.91     36.58 o 
   8  13   0      759.80      725.82    112.14 o 
   0  14   0     6263.41     7030.12    271.53 o 
   2  14   0     2512.63     2599.78     98.31 o 
   4  14   0     1502.30     1489.41     74.01 o 
   6  14   0      105.63       72.24     28.51 o 
   1   0   1    15049.98       -4.58      4.58 o 
   2   0   1       43.19      104.02      6.62 o 
   3   0   1     8969.42     8835.35     39.13 o 
   4   0   1     1144.28     1302.15     17.60 o 
   5   0   1     3928.99     3663.65     30.80 o 
   6   0   1    12923.45    12396.08     95.17 o 
   7   0   1     8701.36     8550.98     71.84 o 
   8   0   1      531.40      525.90     21.53 o 
   9   0   1     1813.24     1816.98     41.98 o 
  10   0   1     1671.69     1682.75     25.80 o 
  11   0   1     3306.46     3591.56     46.84 o 
  12   0   1      817.61      821.04     34.52 o 
  13   0   1      409.47      455.20     45.28 o 
  14   0   1       31.49       44.24     16.61 o 
  15   0   1       22.47       16.63     12.05 o 
  16   0   1       43.15       47.22     17.47 o 
  17   0   1      873.25      827.04     39.53 o 
  18   0   1      620.71      627.05     44.19 o 
  19   0   1     5840.31     6140.12    171.95 o 
  20   0   1      535.57      503.77     61.81 o 
   0   1   1      240.31        2.86      9.54 o 
   1   1   1      312.73       98.83      8.72 o 
   2   1   1     1338.28     1253.39     10.85 o 
   3   1   1     4463.23     4367.21     18.67 o 
   4   1   1    12335.55    11999.16     54.95 o 
   5   1   1    11330.47    11243.60     49.44 o 
   6   1   1      216.82      166.96     10.81 o 
   7   1   1    12392.27    12293.61     56.22 o 
   8   1   1     4018.44     4090.67     25.89 o 
   9   1   1     7597.77     7399.21     57.28 o 
  10   1   1      403.91      369.64     19.80 o 
  11   1   1    15167.62    15087.75    150.46 o 
  12   1   1      321.71      345.79     22.65 o 
  13   1   1     3843.64     3825.37     41.28 o 
  14   1   1      399.70      402.50     28.66 o 
  15   1   1    10872.49    11096.95    107.18 o 
  16   1   1        1.75       10.15      7.60 o 
  17   1   1     4572.36     4703.54     66.04 o 
  18   1   1     1358.19     1263.52     35.42 o 
  19   1   1     2168.35     2104.63     49.84 o 
  20   1   1        0.10       27.03     11.46 o 
   1   2   1    20712.38    20525.07     59.13 o 
   2   2   1    36363.32    37266.21    323.89 o 
   3   2   1    42847.33    42890.70    267.79 o 
   4   2   1     1266.90     1015.93     11.22 o 
   5   2   1     7106.28     6705.52     29.04 o 
   6   2   1     3418.02     3362.79     19.55 o 
   7   2   1    11423.01    11311.17     58.88 o 
   8   2   1     4636.50     4782.88     39.52 o 
   9   2   1     3599.32     3716.12     28.09 o 
  10   2   1     1880.71     2020.86     23.12 o 
  11   2   1       62.86       73.30      7.81 o 
  12   2   1     4678.57     4785.25     46.02 o 
  13   2   1      103.73      122.38     11.70 o 
  14   2   1      442.36      418.65     26.75 o 
  15   2   1     1380.38     1395.46     26.17 o 
  16   2   1      851.48      833.88     32.29 o 
  17   2   1     1697.30     1696.88     30.73 o 
  18   2   1       77.45       78.61     11.72 o 
  19   2   1     4887.05     5018.91     98.06 o 
  20   2   1      504.53      378.50     40.00 o 
   0   3   1     1606.61     1596.40     17.01 o 
   1   3   1       42.24       70.35      3.71 o 
   2   3   1     2425.40     2291.66     17.59 o 
   3   3   1     5589.27     5407.82     26.48 o 
   4   3   1      302.42      281.19      7.50 o 
   5   3   1     6901.52     6838.28     51.09 o 
   6   3   1       77.24      138.68     10.86 o 
   7   3   1    12592.74    12770.49     87.76 o 
   8   3   1     1738.55     1749.91     27.63 o 
   9   3   1    13718.10    14221.32    108.65 o 
  10   3   1     1027.00     1008.58     17.97 o 
  11   3   1    12374.74    12425.73     91.48 o 
  12   3   1      280.98      283.44     21.48 o 
  13   3   1    10638.49    10959.24    111.52 o 
  14   3   1      201.14      157.28     12.97 o 
  15   3   1     4257.49     4212.44     65.49 o 
  16   3   1      424.47      407.73     29.39 o 
  17   3   1     6286.67     6496.16     96.12 o 
  18   3   1      267.17      283.33     22.33 o 
  19   3   1     1450.97     1375.68     41.37 o 
  20   3   1       33.98       39.91     13.32 o 
   1   4   1    15625.46    15538.13     63.73 o 
   2   4   1     2408.25     2714.00     23.88 o 
   3   4   1    31859.50    32617.99    164.07 o 
   4   4   1      238.52      229.43     12.96 o 
   5   4   1    13269.35    12965.25     87.00 o 
   6   4   1       57.03       91.99      7.94 o 
   7   4   1     3495.30     3270.78     23.46 o 
   8   4   1        2.71       18.53      5.32 o 
   9   4   1     1092.53     1057.28     27.11 o 
  10   4   1      192.69      180.66     13.67 o 
  11   4   1      552.32      556.11     28.24 o 
  12   4   1       83.36       95.96     10.92 o 
  13   4   1        2.41       27.67     10.22 o 
  14   4   1     2732.65     2658.18     35.05 o 
  15   4   1      691.85      743.14     37.05 o 
  16   4   1      344.21      345.99     21.75 o 
  17   4   1     3487.31     3499.55     67.01 o 
  18   4   1       46.49       51.40     11.75 o 
  19   4   1     3262.59     3493.85     74.29 o 
   0   5   1      648.76      827.01     15.77 o 
   1   5   1     1024.32     1062.31     12.81 o 
   2   5   1      345.25      361.12      8.89 o 
   3   5   1       37.43       74.57      5.28 o 
   4   5   1      902.67      987.56     15.97 o 
   5   5   1     7333.17     7094.29     63.96 o 
   6   5   1      253.90      387.16     15.05 o 
   7   5   1    12403.11    12641.76     74.59 o 
   8   5   1       13.11       18.58      6.81 o 
   9   5   1     7821.39     7846.57     69.07 o 
  10   5   1      270.80      274.96     19.03 o 
  11   5   1    14628.17    14813.15    129.32 o 
  12   5   1      527.29      521.49     32.11 o 
  13   5   1     1788.61     1798.80     26.98 o 
  14   5   1      410.74      418.95     31.63 o 
  15   5   1     6604.82     6852.23     86.72 o 
  16   5   1        0.38       15.46     13.18 o 
  17   5   1     4794.17     4663.65     81.31 o 
  18   5   1      100.31      104.37     14.10 o 
  19   5   1     1081.90      947.89     71.68 o 
   1   6   1    14460.37    14350.41     82.16 o 
   2   6   1       21.74        3.91      4.47 o 
   3   6   1    16248.23    16333.16    101.23 o 
   4   6   1     1453.88     1553.64     23.41 o 
   5   6   1    10386.48    10425.57     90.01 o 
   6   6   1      346.25      390.07     12.19 o 
   7   6   1     2609.72     2505.85     25.41 o 
   8   6   1      430.08      462.79     13.15 o 
   9   6   1     1483.10     1481.14     22.73 o 
  10   6   1      186.08      200.83     14.43 o 
  11   6   1      486.56      508.16     31.39 o 
  12   6   1      113.95      131.25     10.26 o 
  13   6   1       13.88       17.01      8.98 o 
  14   6   1     1773.48     1730.61     32.47 o 
  15   6   1      960.38      975.55     43.54 o 
  16   6   1      514.99      503.20     36.23 o 
  17   6   1     2188.79     2171.71     52.25 o 
  18   6   1      201.84      185.47     17.68 o 
   0   7   1     3322.27     3188.30     29.36 o 
   1   7   1      564.65      556.98     14.11 o 
   2   7   1      373.94      364.49      9.86 o 
   3   7   1     2508.13     2462.48     20.74 o 
   4   7   1      798.14      786.11     18.39 o 
   5   7   1     3879.54     3687.56     40.69 o 
   6   7   1        3.84       12.26      4.97 o 
   7   7   1     5819.63     5934.00     55.16 o 
   8   7   1      881.23      868.93     15.79 o 
   9   7   1     9001.47     8976.20     81.02 o 
  10   7   1     1370.00     1321.06     21.27 o 
  11   7   1     6018.32     6131.19     58.74 o 
  12   7   1      183.46      190.91     18.71 o 
  13   7   1     6650.54     6924.30     87.04 o 
  14   7   1      574.03      565.78     41.60 o 
  15   7   1     2911.57     2977.34     57.20 o 
  16   7   1      317.11      270.65     24.51 o 
  17   7   1     3515.69     3694.53     74.85 o 
  18   7   1      398.02      331.67     33.88 o 
   1   8   1     5225.93     5132.70     39.84 o 
   2   8   1     5127.25     5052.08     36.14 o 
   3   8   1    12679.61    12714.26     87.21 o 
   4   8   1       44.19       45.88      6.68 o 
   5   8   1     2596.65     2592.61     38.67 o 
   6   8   1      789.73      855.24     17.89 o 
   7   8   1     4850.12     4881.59     51.63 o 
   8   8   1     1321.40     1188.69     18.21 o 
   9   8   1      950.70      968.57     19.80 o 
  10   8   1      423.97      392.20     18.63 o 
  11   8   1       30.83       42.96      9.27 o 
  12   8   1     1519.65     1447.74     31.41 o 
  13   8   1       66.89       76.95     11.64 o 
  14   8   1       57.09       69.27     11.16 o 
  15   8   1      247.23      233.98     23.02 o 
  16   8   1      235.66      208.08     23.04 o 
  17   8   1      756.79      811.86     67.38 o 
   0   9   1     1125.58     1074.89     28.05 o 
   1   9   1      539.51      503.11     15.30 o 
   2   9   1      290.19      291.57     20.38 o 
   3   9   1      748.44      828.23     19.85 o 
   4   9   1     1352.19     1344.76     39.55 o 
   5   9   1     2701.36     2884.14     36.08 o 
   6   9   1       99.64      100.77      9.73 o 
   7   9   1     4511.23     4409.79     53.26 o 
   8   9   1     1128.57     1110.55     24.99 o 
   9   9   1     1407.18     1424.75     27.34 o 
  10   9   1        1.38       -7.59      9.89 o 
  11   9   1     5006.75     5118.96     77.64 o 
  12   9   1      302.35      263.06     23.61 o 
  13   9   1     1024.98      987.54     42.89 o 
  14   9   1        1.28       22.02      8.58 o 
  15   9   1     4503.74     4667.05    109.67 o 
  16   9   1        0.21       45.27     10.95 o 
   1  10   1     3519.71     3580.11     43.30 o 
   2  10   1      544.84      593.47     24.30 o 
   3  10   1     2846.71     2920.77     44.26 o 
   4  10   1       42.68       60.10      9.74 o 
   5  10   1     1557.55     1534.32     31.05 o 
   6  10   1     2158.01     2193.65     43.96 o 
   7  10   1     2102.31     2151.19     42.41 o 
   8  10   1      526.36      476.27     27.43 o 
   9  10   1      567.24      487.18     45.33 o 
  10  10   1      379.92      353.62     32.01 o 
  11  10   1      813.84      957.82     71.40 o 
  12  10   1       28.78       34.71     16.61 o 
  13  10   1       58.84       51.91     13.36 o 
  14  10   1       25.57       23.06     16.17 o 
  15  10   1       14.99       21.95     15.11 o 
   0  11   1     1226.95     1223.30     40.91 o 
   1  11   1       23.30       30.67     10.92 o 
   2  11   1       79.02       93.18     13.93 o 
   3  11   1       32.44       34.67     10.03 o 
   4  11   1     2213.17     2231.47     46.44 o 
   5  11   1     1677.32     1759.83     36.34 o 
   6  11   1      119.74      116.10     13.74 o 
   7  11   1     1929.84     1960.80     40.81 o 
   8  11   1      713.74      682.31     52.93 o 
   9  11   1     2364.01     2299.79     58.82 o 
  10  11   1      950.18      886.43     58.08 o 
  11  11   1     2599.16     2537.26    102.16 o 
  12  11   1        3.48       22.82     16.07 o 
  13  11   1     1037.73      971.58     61.25 o 
   1  12   1     2611.99     2649.77     47.66 o 
   2  12   1     1501.31     1533.57     30.57 o 
   3  12   1     4384.71     4555.31     95.17 o 
   4  12   1      363.33      394.60     35.92 o 
   5  12   1     1686.97     1766.98     41.65 o 
   6  12   1      333.59      313.00     30.30 o 
   7  12   1     1264.60     1297.35     43.12 o 
   8  12   1      610.76      513.99     55.20 o 
   9  12   1      356.08      313.43     39.21 o 
  10  12   1      439.96      352.72     38.87 o 
  11  12   1       11.49        4.94     13.76 o 
   0  13   1        0.11       43.61     16.29 o 
   1  13   1       24.96       24.37     11.63 o 
   2  13   1       72.24       90.07     14.03 o 
   3  13   1      247.61      253.31     25.67 o 
   4  13   1        0.41       42.58     10.47 o 
   5  13   1      704.56      593.51     55.81 o 
   6  13   1       54.73       61.91     14.76 o 
   7  13   1     2050.73     2032.02     64.19 o 
   8  13   1       95.94       71.08     15.13 o 
   9  13   1     1774.17     1770.62     51.31 o 
   1  14   1      990.21     1060.84     46.82 o 
   2  14   1       36.73       40.65     11.94 o 
   3  14   1     2766.63     2885.43     64.48 o 
   4  14   1       16.83       29.67     12.54 o 
   5  14   1     1245.68     1272.96     43.96 o 
   6  14   1       24.70       31.19     12.79 o 
   0   0   2      980.57      900.67     28.36 o 
   1   0   2     3536.74     3355.22     17.42 o 
   2   0   2     6100.18     5826.47     38.77 o 
   3   0   2     8700.93     8691.38     72.98 o 
   5   0   2     3838.01     3769.58     26.15 o 
   6   0   2    24715.55    24691.00    187.12 o 
   7   0   2      976.52     1156.91     40.80 o 
   8   0   2      217.88      313.79     25.14 o 
   9   0   2     6004.98     6199.31     57.08 o 
  10   0   2       44.65       74.93     16.89 o 
  11   0   2        1.05       33.95      9.45 o 
  12   0   2        0.11       26.07     10.71 o 
  13   0   2      349.43      352.93     31.60 o 
  14   0   2     3662.29     3540.42     69.73 o 
  15   0   2       26.70       32.61      8.90 o 
  16   0   2     4371.16     4455.35     83.36 o 
  17   0   2       48.45       47.71     11.60 o 
  18   0   2     4056.11     4308.13    153.33 o 
  19   0   2      183.28      164.98     19.44 o 
  20   0   2     4340.06     4652.82    162.31 o 
   1   1   2     1315.94     1351.14     10.17 o 
   2   1   2     5677.18     5589.73     24.42 o 
   3   1   2     9933.28     9669.67     52.52 o 
   4   1   2     8602.29     8322.62     46.66 o 
   5   1   2       49.62       55.12      4.41 o 
   6   1   2    19201.63    19290.90     75.94 o 
   7   1   2       84.37       99.24      7.87 o 
   8   1   2    24683.17    24734.75    151.67 o 
   9   1   2     1542.13     1524.07     24.95 o 
  10   1   2     5943.63     5822.08     43.44 o 
  11   1   2      707.40      681.70     17.71 o 
  12   1   2     5311.83     5261.95     50.45 o 
  13   1   2        6.25       18.24      9.78 o 
  14   1   2    12974.40    13112.99    116.68 o 
  15   1   2       21.29       39.69      7.89 o 
  16   1   2     6898.33     7176.88     95.02 o 
  17   1   2        2.16        4.22      9.80 o 
  18   1   2     3891.71     3875.81     69.14 o 
  19   1   2       54.63       67.84     12.19 o 
  20   1   2       79.40       66.05     13.97 o 
   0   2   2    22116.56    23170.99    179.69 o 
   1   2   2     2870.52     3039.79     17.67 o 
   2   2   2    54263.30    49235.63   1456.68 o 
   3   2   2     2792.85     2679.74     20.66 o 
   4   2   2    15055.49    14167.75     77.24 o 
   5   2   2      681.32      719.85     16.31 o 
   6   2   2     9318.13     9049.45     55.05 o 
   7   2   2       47.81       38.00      4.58 o 
   8   2   2     4986.55     5054.19     46.35 o 
   9   2   2     2087.51     2346.37     30.82 o 
  10   2   2      906.72      863.54     27.92 o 
  11   2   2      108.68      111.88     10.14 o 
  12   2   2      394.04      449.77     30.94 o 
  13   2   2     1857.26     1764.11     28.24 o 
  14   2   2      541.59      560.33     35.37 o 
  15   2   2       15.63       27.30      9.57 o 
  16   2   2     2998.59     3024.52     44.67 o 
  17   2   2       43.82       45.06     12.16 o 
  18   2   2     3389.23     3461.34     64.58 o 
  19   2   2      430.42      415.78     33.53 o 
  20   2   2     2819.66     2694.90     58.80 o 
   1   3   2    10858.31    10797.00     37.93 o 
   2   3   2      331.99      274.70      7.14 o 
   3   3   2       42.27       38.64      3.14 o 
   4   3   2     6645.50     6624.02     28.39 o 
   5   3   2      324.41      306.41      7.96 o 
   6   3   2     5499.13     5240.38     39.96 o 
   7   3   2      864.41      886.51     14.83 o 
   8   3   2    18796.90    18406.06     98.80 o 
   9   3   2       77.91       70.64      6.52 o 
  10   3   2    15786.31    16028.88    110.82 o 
  11   3   2     1736.28     1531.39     32.12 o 
  12   3   2     3735.17     3619.73     41.66 o 
  13   3   2       24.82       30.14      8.57 o 
  14   3   2    10311.48    10473.03     98.98 o 
  15   3   2     2960.75     2859.99     47.65 o 
  16   3   2     4879.71     5224.16     69.20 o 
  17   3   2       35.98       37.38     10.26 o 
  18   3   2     4436.90     4569.44     84.75 o 
  19   3   2      108.43      100.54     14.20 o 
  20   3   2      942.44      898.02     53.18 o 
   0   4   2     9266.58     9290.54     47.42 o 
   1   4   2    11371.10    11814.41     40.34 o 
   2   4   2     8617.65     8275.47     29.50 o 
   3   4   2       13.44       20.46      2.68 o 
   4   4   2    17650.32    16996.01     79.68 o 
   5   4   2      960.02     1019.33     12.53 o 
   6   4   2    14040.67    14140.32     65.85 o 
   7   4   2      249.01      292.66     11.31 o 
   8   4   2     1753.20     1714.23     19.59 o 
   9   4   2        3.80       17.07      5.38 o 
  10   4   2      221.53      194.25     13.38 o 
  11   4   2     2538.66     2588.28     32.99 o 
  12   4   2       71.39       64.34      9.56 o 
  13   4   2       32.55       34.11      6.90 o 
  14   4   2      644.63      667.09     44.75 o 
  15   4   2        1.68       23.92      8.18 o 
  16   4   2      480.65      518.45     37.79 o 
  17   4   2       12.74       31.32     10.45 o 
  18   4   2     3664.44     3809.05     73.91 o 
  19   4   2       61.86       89.05     13.52 o 
   1   5   2       42.78       44.49      3.97 o 
   2   5   2        1.68       18.42      5.00 o 
   3   5   2      366.86      456.36      9.07 o 
   4   5   2     1379.86     1251.18     13.82 o 
   5   5   2        2.65        9.91      4.16 o 
   6   5   2     4083.94     3855.19     35.04 o 
   7   5   2      109.02       97.69      7.35 o 
   8   5   2    12365.46    12578.62     90.50 o 
   9   5   2       24.57       28.45      5.59 o 
  10   5   2     8649.44     8687.93     77.94 o 
  11   5   2      201.22      219.26     15.79 o 
  12   5   2     2700.29     2693.37     31.18 o 
  13   5   2      153.97      140.08     11.52 o 
  14   5   2     5680.62     5911.18     76.25 o 
  15   5   2      310.95      296.91     23.38 o 
  16   5   2     5486.35     5716.46     94.32 o 
  17   5   2       59.67       46.44     10.03 o 
  18   5   2     4271.68     4365.35     89.69 o 
  19   5   2       27.89       38.62     12.01 o 
   0   6   2     8107.21     8018.53    117.35 o 
   1   6   2     6095.36     6527.01     35.57 o 
   2   6   2    12871.11    12624.17     72.21 o 
   3   6   2      222.21      198.95      9.60 o 
   4   6   2     6937.80     6441.99     50.78 o 
   5   6   2      946.97     1026.84     18.72 o 
   6   6   2     8019.89     8008.80     49.74 o 
   7   6   2      146.65      155.14     12.75 o 
   8   6   2     2575.85     2578.82     29.57 o 
   9   6   2        0.30       11.63      5.92 o 
  10   6   2      348.46      349.53     20.46 o 
  11   6   2     2223.38     2256.17     35.73 o 
  12   6   2       18.81       25.97      7.77 o 
  13   6   2      289.03      274.03     22.25 o 
  14   6   2       32.37       38.61      8.46 o 
  15   6   2      102.57      105.51     12.21 o 
  16   6   2      525.95      537.43     42.13 o 
  17   6   2        2.08       33.67     10.84 o 
  18   6   2     2515.11     2547.22     55.82 o 
   1   7   2     3362.11     3396.17     21.80 o 
   2   7   2       46.81       37.21      4.00 o 
   3   7   2        0.27       14.70      3.68 o 
   4   7   2     3479.29     3508.86     24.90 o 
   5   7   2      968.37     1055.53     20.09 o 
   6   7   2     4321.80     4186.05     41.17 o 
   7   7   2      610.73      583.31     12.84 o 
   8   7   2     8783.12     8766.52     78.58 o 
   9   7   2      424.04      416.51     25.74 o 
  10   7   2     9195.37     9247.28     83.21 o 
  11   7   2      444.97      472.96     31.90 o 
  12   7   2     2564.95     2496.65     45.02 o 
  13   7   2       11.75       32.54      9.71 o 
  14   7   2     7017.75     7053.36     94.83 o 
  15   7   2     1818.87     1775.67     44.46 o 
  16   7   2     2710.33     2837.01     57.50 o 
  17   7   2        9.34       31.86     12.71 o 
   0   8   2     4801.33     4861.97     72.96 o 
   1   8   2      873.51      841.80     14.99 o 
   2   8   2    10447.17    10417.35     79.96 o 
   3   8   2      144.64      147.59     10.18 o 
   4   8   2    10865.59    11107.78     96.31 o 
   5   8   2       74.59       59.94      5.54 o 
   6   8   2     5636.99     5774.57     55.78 o 
   7   8   2       54.08       75.92      9.26 o 
   8   8   2      744.08      732.81     19.23 o 
   9   8   2      489.35      456.80     15.36 o 
  10   8   2       60.18       50.79      7.55 o 
  11   8   2       18.33       24.83      9.14 o 
  12   8   2      216.05      218.37     16.73 o 
  13   8   2      457.99      446.97     32.75 o 
  14   8   2        0.95       39.81     11.03 o 
  15   8   2       83.98       94.06     13.05 o 
  16   8   2     1769.50     1753.59     51.01 o 
  17   8   2       43.14       52.63     14.19 o 
   1   9   2      153.51      145.45     12.39 o 
   2   9   2     1910.36     1895.18     31.10 o 
   3   9   2     2762.21     2696.61     36.14 o 
   4   9   2     1273.12     1183.98     19.74 o 
   5   9   2       64.81       73.63      8.36 o 
   6   9   2     6629.47     6443.45     62.06 o 
   7   9   2        0.05       11.76      6.14 o 
   8   9   2    10311.36    10640.99    109.80 o 
   9   9   2      370.10      356.42     26.75 o 
  10   9   2     1231.49     1295.69     33.85 o 
  11   9   2      635.70      564.72     45.07 o 
  12   9   2     1078.34     1086.73     28.77 o 
  13   9   2       20.25       35.91     16.09 o 
  14   9   2     4180.77     4263.85    113.37 o 
  15   9   2      236.92      239.76     23.96 o 
  16   9   2     4068.37     4050.10     86.24 o 
   0  10   2     1420.49     1490.62     39.44 o 
   1  10   2      281.25      277.69     22.39 o 
   2  10   2     2402.48     2408.61     40.23 o 
   3  10   2      211.82      218.75     18.07 o 
   4  10   2    12571.80    13220.90    143.44 o 
   5  10   2      445.80      431.33     32.20 o 
   6  10   2     4372.19     4444.36     69.52 o 
   7  10   2       35.70       37.08      7.73 o 
   8  10   2       19.52       17.35      8.98 o 
   9  10   2     1077.53     1049.85     27.31 o 
  10  10   2        1.29       47.65     11.12 o 
  11  10   2       14.58       30.74     12.24 o 
  12  10   2        4.64       12.39     16.06 o 
  13  10   2      168.53      147.44     23.31 o 
  14  10   2      998.52     1004.93     60.21 o 
   1  11   2      252.34      282.10     26.73 o 
   2  11   2        0.68       19.28     11.29 o 
   3  11   2      158.16      162.29     17.38 o 
   4  11   2     1199.28     1180.22     26.22 o 
   5  11   2      298.95      273.87     25.64 o 
   6  11   2     2439.93     2431.68     56.80 o 
   7  11   2       17.24       39.29     14.77 o 
   8  11   2     3436.24     3613.68     72.51 o 
   9  11   2      644.11      542.81     53.50 o 
  10  11   2     2209.55     2162.37     52.25 o 
  11  11   2       36.77       40.49     15.67 o 
  12  11   2     1678.31     1626.57     66.10 o 
  13  11   2       13.98       41.31     14.29 o 
   0  12   2     1548.51     1713.92     58.79 o 
   1  12   2        0.10       26.26     13.00 o 
   2  12   2     5297.06     5398.30     90.65 o 
   3  12   2      307.45      310.10     25.81 o 
   4  12   2     2189.43     2196.26     48.95 o 
   5  12   2      103.65      107.22     15.70 o 
   6  12   2     1746.08     1878.11     54.34 o 
   7  12   2       20.18       31.85     14.50 o 
   8  12   2      608.49      531.54     49.79 o 
   9  12   2      286.81      263.50     32.03 o 
  10  12   2       41.90       49.15     16.52 o 
  11  12   2       94.86       93.76     22.24 o 
   1  13   2      441.60      417.83     35.90 o 
   2  13   2      433.06      385.68     37.47 o 
   3  13   2        3.90       28.27     10.92 o 
   4  13   2      303.82      275.50     28.51 o 
   5  13   2       28.32       44.66     14.18 o 
   6  13   2     1404.85     1442.35     57.42 o 
   7  13   2       55.31       68.12     11.38 o 
   8  13   2     3407.25     3359.34     73.64 o 
   9  13   2        4.15       44.97     18.38 o 
   0  14   2      692.27      598.08     78.06 o 
   1  14   2      650.50      595.34     52.81 o 
   2  14   2      474.03      444.55     37.81 o 
   3  14   2        0.14       18.61     10.53 o 
   4  14   2     2008.62     2101.20     78.81 o 
   5  14   2       48.46       56.13     14.13 o 
   6  14   2     1651.88     1730.87     49.72 o 
   1   0   3    48305.49    48563.02   1092.17 o 
   2   0   3      119.50      135.32      9.17 o 
   4   0   3      389.02      445.69      9.98 o 
   5   0   3     1555.88     1539.44     24.93 o 
   6   0   3     5489.76     6077.51     61.43 o 
   7   0   3    38963.78    40241.24    309.88 o 
   8   0   3      385.30      438.72     18.03 o 
   9   0   3      335.31      260.03     25.24 o 
  10   0   3     2506.77     2528.16     43.34 o 
  11   0   3      315.51      341.13     28.81 o 
  12   0   3      333.32      343.78     35.94 o 
  13   0   3      618.34      753.87     53.88 o 
  14   0   3      800.15      766.96     31.07 o 
  15   0   3     8826.24     8766.11    146.99 o 
  16   0   3       56.13       82.99     16.34 o 
  17   0   3     1921.58     1843.49     48.60 o 
  18   0   3        5.00       -0.08     22.55 o 
  19   0   3     2355.70     2299.70     89.92 o 
  20   0   3        0.08        5.87     18.05 o 
   0   1   3     9196.79     9376.43     62.99 o 
   1   1   3    32385.32    32491.55    173.54 o 
   2   1   3    10964.92    10833.19     44.37 o 
   3   1   3    10363.50     9887.93     58.08 o 
   4   1   3     3545.05     3605.07     21.74 o 
   5   1   3    18501.00    19278.75     68.57 o 
   6   1   3     2254.45     2440.74     22.81 o 
   7   1   3    15349.64    15459.39     97.14 o 
   8   1   3     2778.74     2695.66     48.05 o 
   9   1   3    15034.91    15381.33    104.82 o 
  10   1   3      762.52      716.78     20.70 o 
  11   1   3    31464.31    32589.31    375.39 o 
  12   1   3     1805.10     1746.12     24.01 o 
  13   1   3    12971.39    13038.53    133.50 o 
  14   1   3      384.03      438.24     29.73 o 
  15   1   3     7193.49     7300.86     91.91 o 
  16   1   3       98.34       94.79      9.95 o 
  17   1   3     1625.58     1539.69     49.28 o 
  18   1   3        1.56       27.93     11.99 o 
  19   1   3     1828.86     1912.46     58.18 o 
  20   1   3       47.31       54.47     13.88 o 
   1   2   3    48462.79    47861.46    474.98 o 
   2   2   3     1007.95      888.20      8.93 o 
   3   2   3    21836.98    22848.81     99.16 o 
   4   2   3     9059.38     9162.23     54.94 o 
   5   2   3    10575.91    11030.06    102.10 o 
   6   2   3     4869.71     5222.74     40.02 o 
   7   2   3     7371.87     7129.64     41.04 o 
   8   2   3      883.48      902.33     16.01 o 
   9   2   3     2285.66     2163.12     31.07 o 
  10   2   3     2832.83     2833.38     44.19 o 
  11   2   3      645.90      577.39     15.73 o 
  12   2   3      381.93      407.02     21.63 o 
  13   2   3      396.80      427.58     26.54 o 
  14   2   3      288.37      295.25     22.92 o 
  15   2   3     3220.93     3213.89     47.25 o 
  16   2   3     1633.09     1553.55     38.66 o 
  17   2   3     1305.76     1280.88     44.31 o 
  18   2   3        6.87       32.06     10.61 o 
  19   2   3     1092.64     1126.45     54.89 o 
  20   2   3      200.74      171.44     26.10 o 
   0   3   3     1022.85     1079.58     13.86 o 
   1   3   3       36.78       53.72      3.93 o 
   2   3   3     3164.84     3361.50     20.44 o 
   3   3   3     8165.25     8025.38     37.41 o 
   4   3   3      301.05      303.23     11.09 o 
   5   3   3    11192.54    11774.37     74.28 o 
   6   3   3      852.88      814.48     14.93 o 
   7   3   3     9018.51     8861.39     57.48 o 
   8   3   3      228.98      230.41      9.28 o 
   9   3   3    20457.43    20324.83    118.54 o 
  10   3   3      412.47      392.53     20.08 o 
  11   3   3    11440.03    11633.29    102.17 o 
  12   3   3       90.23      112.12     12.21 o 
  13   3   3    10390.55    10604.56     88.85 o 
  14   3   3      488.47      458.38     31.43 o 
  15   3   3     6261.88     6363.14     83.29 o 
  16   3   3       57.32       60.07     11.76 o 
  17   3   3     1762.91     1740.36     48.46 o 
  18   3   3       59.31       53.58     11.51 o 
  19   3   3     2306.27     2330.46     54.61 o 
   1   4   3    68093.00    69315.27    762.31 o 
   2   4   3     4560.08     4989.73     26.29 o 
   3   4   3    16443.79    16313.08     86.79 o 
   4   4   3      825.38      846.87     12.00 o 
   5   4   3     6961.88     6881.15     35.79 o 
   6   4   3       74.62       69.54      6.00 o 
   7   4   3    11847.04    11941.68     81.65 o 
   8   4   3        2.01       13.17      5.23 o 
   9   4   3     5094.53     5055.96     45.72 o 
  10   4   3       58.76       59.65      6.96 o 
  11   4   3      344.17      329.46     24.01 o 
  12   4   3       54.18       52.54      9.13 o 
  13   4   3     3041.75     3033.79     35.97 o 
  14   4   3        1.71       20.57      8.38 o 
  15   4   3     2041.97     2008.29     38.75 o 
  16   4   3       31.32       51.25     12.28 o 
  17   4   3     1685.20     1747.19     46.86 o 
  18   4   3      149.54      160.38     16.46 o 
  19   4   3     1406.65     1353.39     48.26 o 
   0   5   3        6.73       25.19      4.85 o 
   1   5   3     6562.91     6693.82     40.70 o 
   2   5   3     2768.44     3076.48     18.64 o 
   3   5   3    16798.54    17254.33     71.35 o 
   4   5   3     2474.55     2585.43     21.78 o 
   5   5   3    11359.23    11626.21     72.71 o 
   6   5   3      765.10      771.52     13.28 o 
   7   5   3     5277.95     5314.22     35.94 o 
   8   5   3     1840.04     1869.45     26.68 o 
   9   5   3    13992.46    14426.53    123.93 o 
  10   5   3     2604.50     2604.30     51.97 o 
  11   5   3    16966.98    16954.27    152.42 o 
  12   5   3       88.44       66.30      8.57 o 
  13   5   3    18573.29    19330.04    157.25 o 
  14   5   3      761.71      760.25     43.00 o 
  15   5   3     4380.97     4512.88     72.25 o 
  16   5   3      937.11      980.90     44.26 o 
  17   5   3      285.88      305.60     22.97 o 
  18   5   3        1.56       35.28     12.72 o 
  19   5   3     2308.49     2288.51     63.42 o 
   1   6   3    30215.95    32044.43    163.58 o 
   2   6   3      273.26      308.85     10.62 o 
   3   6   3    15397.18    15713.55     99.76 o 
   4   6   3      613.38      589.63     13.63 o 
   5   6   3     5931.23     5904.08     39.07 o 
   6   6   3      470.38      493.39     10.98 o 
   7   6   3     7596.53     7598.02     55.86 o 
   8   6   3      140.44      136.96      9.95 o 
   9   6   3     2841.83     2804.41     35.22 o 
  10   6   3      219.43      219.85     16.99 o 
  11   6   3        2.10       13.03      9.64 o 
  12   6   3       66.94       83.17     10.02 o 
  13   6   3      932.76      945.21     27.09 o 
  14   6   3       17.56       25.91      9.33 o 
  15   6   3      994.38     1042.91     31.91 o 
  16   6   3      442.92      437.21     33.48 o 
  17   6   3     1599.56     1550.09     49.45 o 
  18   6   3       95.88       65.70     10.61 o 
   0   7   3        2.57       11.98      5.09 o 
   1   7   3      759.59      710.66     13.26 o 
   2   7   3     3320.80     3534.19     35.39 o 
   3   7   3     2434.59     2414.91     20.41 o 
   4   7   3     1253.70     1242.60     17.59 o 
   5   7   3     4322.57     4490.97     43.77 o 
   6   7   3     1164.75     1130.88     23.31 o 
   7   7   3     5822.03     5783.50     51.64 o 
   8   7   3      963.44      893.68     17.07 o 
   9   7   3     8939.50     9110.60     94.30 o 
  10   7   3      252.46      263.56     19.14 o 
  11   7   3     7247.20     7331.67     76.60 o 
  12   7   3       23.66        6.08      9.06 o 
  13   7   3     5640.25     5753.11     83.48 o 
  14   7   3      750.07      691.75     38.09 o 
  15   7   3     3036.19     3079.19     55.90 o 
  16   7   3       45.13       42.29      9.46 o 
  17   7   3     1623.29     1599.09     66.07 o 
   1   8   3    18581.11    19158.37    157.70 o 
   2   8   3       71.70       71.05      6.49 o 
   3   8   3     8471.17     8288.08     74.61 o 
   4   8   3     1734.12     1733.08     23.31 o 
   5   8   3     2350.14     2315.39     29.48 o 
   6   8   3      368.72      404.73     26.92 o 
   7   8   3     4128.35     4167.41     53.14 o 
   8   8   3       57.39       47.38      5.49 o 
   9   8   3     1293.91     1284.35     26.34 o 
  10   8   3     1061.70     1063.99     26.54 o 
  11   8   3      861.91      859.12     28.76 o 
  12   8   3      115.30      124.35     14.05 o 
  13   8   3      587.09      571.39     40.75 o 
  14   8   3       98.13       86.02     13.99 o 
  15   8   3     2921.64     2891.40     69.88 o 
  16   8   3      478.49      409.51     39.20 o 
   0   9   3     1891.90     1858.19     35.12 o 
   1   9   3     4926.84     5098.19     53.06 o 
   2   9   3      493.85      479.98     22.65 o 
   3   9   3     3854.37     4031.32     45.42 o 
   4   9   3      110.55      127.05     11.29 o 
   5   9   3     5258.06     5131.27     47.35 o 
   6   9   3       57.13       63.85      8.65 o 
   7   9   3     2945.37     2948.75     36.19 o 
   8   9   3      254.57      259.55     21.22 o 
   9   9   3     5636.30     5921.68     88.07 o 
  10   9   3      143.88      147.58     13.14 o 
  11   9   3    13962.48    14615.77    155.02 o 
  12   9   3      947.60      949.53     45.96 o 
  13   9   3     4249.36     4388.05     82.23 o 
  14   9   3       48.20       46.48     15.23 o 
  15   9   3     3245.37     3295.41     82.85 o 
   1  10   3     8917.80     9063.42    101.89 o 
   2  10   3      256.76      235.15     23.01 o 
   3  10   3    15391.95    15941.40    170.41 o 
   4  10   3        3.06       23.68      8.46 o 
   5  10   3     1087.86     1114.80     25.20 o 
   6  10   3      365.95      325.17     28.79 o 
   7  10   3     6240.14     6289.38     94.99 o 
   8  10   3        0.01        8.43      9.74 o 
   9  10   3       88.26       90.25     13.53 o 
  10  10   3      877.52      762.87     33.49 o 
  11  10   3       55.37       52.24     11.45 o 
  12  10   3      225.60      225.72     25.41 o 
  13  10   3      158.16      184.26     26.41 o 
  14  10   3      180.72      124.43     17.02 o 
   0  11   3      912.20      841.75     40.91 o 
   1  11   3     2220.87     2252.90     42.54 o 
   2  11   3     1431.42     1519.04     34.16 o 
   3  11   3     1156.58     1179.60     29.06 o 
   4  11   3     1045.80      977.29     29.03 o 
   5  11   3     1928.80     1837.53     44.20 o 
   6  11   3      616.64      567.25     41.88 o 
   7  11   3     2863.99     3066.99     61.97 o 
   8  11   3     1003.72      915.07     33.67 o 
   9  11   3     2108.96     2136.27     56.90 o 
  10  11   3      292.37      269.39     31.33 o 
  11  11   3     5801.90     5760.89    133.55 o 
  12  11   3      230.21      194.04     26.11 o 
  13  11   3     3408.14     3435.47     89.57 o 
   1  12   3     5539.94     5693.48     88.95 o 
   2  12   3       84.41       92.95     11.56 o 
   3  12   3     2315.84     2254.85     51.54 o 
   4  12   3      685.43      633.96     45.30 o 
   5  12   3      732.59      786.55     37.75 o 
   6  12   3      520.40      455.67     43.53 o 
   7  12   3      980.40     1025.20     42.45 o 
   8  12   3       92.57       94.87     17.93 o 
   9  12   3      995.70     1111.99     47.71 o 
  10  12   3      395.49      383.04     46.50 o 
  11  12   3       84.58       73.11     21.13 o 
   0  13   3      132.27      132.82     24.43 o 
   1  13   3       16.02       11.89     11.27 o 
   2  13   3       14.26       35.52     10.69 o 
   3  13   3     1326.71     1337.55     36.16 o 
   4  13   3       12.35       27.79     12.10 o 
   5  13   3     1439.28     1460.50     46.72 o 
   6  13   3       14.27       25.57     13.93 o 
   7  13   3      411.29      346.55     43.47 o 
   8  13   3       32.58       46.44     14.87 o 
   9  13   3     2963.87     2993.29     76.10 o 
   1  14   3     6367.80     7002.44    104.83 o 
   2  14   3      144.06      137.57     18.17 o 
   3  14   3      943.06      808.19     80.99 o 
   4  14   3       60.62       44.77     11.46 o 
   5  14   3      659.23      564.56     49.68 o 
   0   0   4    24724.28    24262.41    145.21 o 
   1   0   4     2003.05     2452.43     30.84 o 
   2   0   4     9437.77     9259.80     69.42 o 
   3   0   4     7516.78     7560.31     44.94 o 
   4   0   4     7703.47     7615.33     72.33 o 
   5   0   4      252.71      242.71     11.55 o 
   6   0   4      179.14      121.79      8.51 o 
   7   0   4     2288.12     2266.15     40.30 o 
   8   0   4    15030.98    14829.40    155.41 o 
   9   0   4      183.77      128.92     14.37 o 
  10   0   4     6554.20     7093.32    130.93 o 
  11   0   4      353.27      374.71     28.50 o 
  12   0   4      199.39      196.85     25.14 o 
  13   0   4     1974.68     1854.83     36.35 o 
  14   0   4      104.63      107.38     23.78 o 
  15   0   4      263.64      279.68     29.43 o 
  16   0   4     1529.59     1487.31     72.55 o 
  17   0   4      197.59      197.76     29.03 o 
  18   0   4      215.69      165.91     26.18 o 
  19   0   4        0.64       37.93     20.29 o 
   1   1   4      269.02      217.30     10.67 o 
   2   1   4     8502.27     8548.65     41.92 o 
   3   1   4      374.29      347.81     10.55 o 
   4   1   4     8591.83     8897.92     40.09 o 
   5   1   4      681.65      860.21     12.51 o 
   6   1   4      281.89      420.34      8.49 o 
   7   1   4      291.61      320.18     10.29 o 
   8   1   4     6575.80     6376.91     35.84 o 
   9   1   4     1012.30      973.09     10.76 o 
  10   1   4    11530.39    11261.87    118.40 o 
  11   1   4      164.09      152.22     11.61 o 
  12   1   4    16395.08    17323.00    157.38 o 
  13   1   4      377.65      356.83     23.26 o 
  14   1   4     3669.70     3695.36     43.66 o 
  15   1   4       26.86       35.03      8.28 o 
  16   1   4     3736.39     3626.25     79.14 o 
  17   1   4      122.03      132.85     14.65 o 
  18   1   4     5433.13     5632.33    116.32 o 
  19   1   4       66.56       72.26     14.24 o 
   0   2   4    30577.79    29943.15    156.42 o 
   1   2   4     3810.58     3444.32     24.98 o 
   2   2   4     8781.14     8547.10     47.76 o 
   3   2   4      974.20      953.90     13.32 o 
   4   2   4    24889.29    26209.35    152.73 o 
   5   2   4        0.40        8.16      3.21 o 
   6   2   4    13286.15    13550.43     71.85 o 
   7   2   4      635.34      561.27     18.03 o 
   8   2   4     1811.47     1664.89     26.79 o 
   9   2   4      508.50      515.67     16.04 o 
  10   2   4     3213.28     3096.23     52.61 o 
  11   2   4     3317.13     3319.22     42.83 o 
  12   2   4      323.97      366.95     21.26 o 
  13   2   4      159.97      155.62     12.81 o 
  14   2   4      295.22      335.93     26.60 o 
  15   2   4        2.77       28.86     10.64 o 
  16   2   4      299.79      272.35     23.90 o 
  17   2   4      219.65      193.04     18.44 o 
  18   2   4     3647.87     3689.03     79.47 o 
  19   2   4       10.56       21.17     12.01 o 
   1   3   4     5471.35     5464.28     30.11 o 
   2   3   4        4.71       17.53      4.37 o 
   3   3   4     3259.86     3271.03     18.38 o 
   4   3   4     7053.31     7079.43     40.49 o 
   5   3   4      450.17      382.24     10.43 o 
   6   3   4    12381.71    13130.91    120.63 o 
   7   3   4      279.56      277.26     16.09 o 
   8   3   4     5211.62     4926.64     48.31 o 
   9   3   4     4575.15     4489.00     56.25 o 
  10   3   4    11897.90    12167.57    124.55 o 
  11   3   4      911.87      882.94     18.35 o 
  12   3   4    11003.26    11307.95    116.68 o 
  13   3   4     1212.28     1150.16     23.23 o 
  14   3   4     7737.66     8052.29    113.29 o 
  15   3   4      251.25      232.58     20.76 o 
  16   3   4     7065.39     7108.70    100.12 o 
  17   3   4      125.52      106.15     17.77 o 
  18   3   4      859.68      867.01     52.21 o 
  19   3   4      326.61      264.30     26.96 o 
   0   4   4    21113.30    20730.49    202.94 o 
   1   4   4      419.18      456.11      7.79 o 
   2   4   4    11870.31    11462.91     50.99 o 
   3   4   4     1757.05     1775.16     19.48 o 
   4   4   4    11367.23    11563.72     73.99 o 
   5   4   4     2593.92     2698.67     25.44 o 
   6   4   4     4286.78     4310.78     34.58 o 
   7   4   4     1685.69     1513.92     28.11 o 
   8   4   4     5767.29     5768.85     57.92 o 
   9   4   4      817.05      817.20     21.20 o 
  10   4   4     2314.38     2306.26     27.96 o 
  11   4   4       42.84       55.16      9.37 o 
  12   4   4       69.44       78.66     10.58 o 
  13   4   4      401.43      397.84     27.25 o 
  14   4   4     1154.27     1202.15     29.55 o 
  15   4   4      672.86      690.23     39.66 o 
  16   4   4      873.93      890.95     33.01 o 
  17   4   4      108.55       73.89      9.96 o 
  18   4   4     1519.40     1485.46     58.19 o 
  19   4   4        0.06       31.95     13.45 o 
   1   5   4     2381.61     2681.89     17.59 o 
   2   5   4       54.54       46.03      4.50 o 
   3   5   4     1191.95     1189.68     17.12 o 
   4   5   4     7166.17     7283.76     42.66 o 
   5   5   4      440.31      439.62     12.66 o 
   6   5   4     5751.33     5773.14     48.42 o 
   7   5   4       13.63       25.10      5.88 o 
   8   5   4     5837.52     5850.59     49.87 o 
   9   5   4     1334.42     1457.92     24.03 o 
  10   5   4     2702.30     2716.10     39.05 o 
  11   5   4      313.67      292.81     19.39 o 
  12   5   4    13957.14    14263.55    138.73 o 
  13   5   4      501.10      439.11     30.83 o 
  14   5   4     7559.05     7546.11    111.67 o 
  15   5   4       65.60       60.50     10.67 o 
  16   5   4     2361.14     2317.39     45.76 o 
  17   5   4     1145.37     1137.34     40.27 o 
  18   5   4     1193.16     1187.34     72.02 o 
   0   6   4     9416.12     9348.49     65.27 o 
   1   6   4      634.42      666.89     12.64 o 
   2   6   4    10897.56    10687.50     62.70 o 
   3   6   4     2659.19     2732.54     20.76 o 
   4   6   4    12849.00    13127.14     73.35 o 
   5   6   4     1440.63     1478.88     22.05 o 
   6   6   4     3760.94     3762.89     37.82 o 
   7   6   4     2301.96     2311.77     29.90 o 
   8   6   4     3764.23     3758.56     35.89 o 
   9   6   4      972.33      993.82     18.70 o 
  10   6   4      838.29      837.18     22.83 o 
  11   6   4      894.34      878.51     22.76 o 
  12   6   4       71.04       78.59     10.60 o 
  13   6   4      720.09      738.91     33.26 o 
  14   6   4      266.57      271.43     22.16 o 
  15   6   4      649.19      696.31     46.01 o 
  16   6   4      805.62      735.43     44.19 o 
  17   6   4        5.03       28.28      8.55 o 
  18   6   4     1772.99     1764.84     43.89 o 
   1   7   4     2911.75     3013.94     22.78 o 
   2   7   4      374.24      275.84     11.17 o 
   3   7   4     1192.64     1253.58     20.41 o 
   4   7   4     1845.12     1803.85     18.36 o 
   5   7   4      460.70      468.96     14.60 o 
   6   7   4     6217.33     6440.07     56.62 o 
   7   7   4       97.73      110.21     10.67 o 
   8   7   4     3474.94     3433.21     38.45 o 
   9   7   4     2805.18     2718.18     32.30 o 
  10   7   4     6702.42     7065.01     70.65 o 
  11   7   4      609.06      617.91     36.79 o 
  12   7   4     7141.27     7233.10    101.04 o 
  13   7   4     1396.93     1376.51     33.22 o 
  14   7   4     3632.95     3675.69     66.28 o 
  15   7   4      208.84      186.28     18.06 o 
  16   7   4     4682.79     4606.17     81.38 o 
  17   7   4       22.37       18.02     11.48 o 
   0   8   4    13848.84    13644.48    145.51 o 
   1   8   4       42.64       39.81      4.94 o 
   2   8   4     3021.31     3007.39     33.80 o 
   3   8   4      272.30      267.01      8.79 o 
   4   8   4     6134.86     6117.45     59.71 o 
   5   8   4        2.34       30.21      9.47 o 
   6   8   4     3480.15     3378.71     39.89 o 
   7   8   4      196.05      209.95     12.96 o 
   8   8   4     1149.26     1185.24     22.43 o 
   9   8   4        9.13       20.98      6.15 o 
  10   8   4     2683.00     2658.09     44.01 o 
  11   8   4      517.74      535.74     38.81 o 
  12   8   4      113.46      111.76     13.04 o 
  13   8   4       27.55       48.73     10.37 o 
  14   8   4      377.92      394.98     31.70 o 
  15   8   4       10.36       25.09      9.18 o 
  16   8   4      149.33      144.45     18.28 o 
   1   9   4        6.88       22.30      6.22 o 
   2   9   4     2038.60     2119.37     30.17 o 
   3   9   4      293.89      292.59     23.71 o 
   4   9   4     4106.27     4058.54     42.14 o 
   5   9   4      148.54      165.25     12.32 o 
   6   9   4      512.27      405.30     21.91 o 
   7   9   4      124.19       93.24     11.25 o 
   8   9   4     1580.20     1599.84     28.68 o 
   9   9   4      262.63      221.60     17.99 o 
  10   9   4     4693.56     4791.77     78.52 o 
  11   9   4       51.47       58.94     10.60 o 
  12   9   4     5985.04     6209.98    113.88 o 
  13   9   4       88.68      109.16     12.36 o 
  14   9   4     1357.02     1258.57     43.62 o 
  15   9   4        2.81       24.50     12.21 o 
   0  10   4     4920.72     4863.05    136.83 o 
   1  10   4       80.66       73.09     10.29 o 
   2  10   4     2455.18     2584.21     52.40 o 
   3  10   4     1734.60     1767.11     39.86 o 
   4  10   4     2397.59     2528.05     52.66 o 
   5  10   4      144.66      101.06     12.22 o 
   6  10   4      468.10      447.14     41.25 o 
   7  10   4     1191.75     1139.14     28.62 o 
   8  10   4     2477.19     2550.38     49.53 o 
   9  10   4       69.90      107.64     14.29 o 
  10  10   4     1418.09     1353.62     45.81 o 
  11  10   4        0.32       37.57     13.69 o 
  12  10   4        7.27       23.02     10.80 o 
  13  10   4      904.99      903.92     47.27 o 
  14  10   4       15.04       37.94     12.54 o 
   1  11   4      261.54      271.04     25.64 o 
   2  11   4      664.05      610.62     48.55 o 
   3  11   4       63.45       52.82     11.64 o 
   4  11   4      516.51      511.11     40.03 o 
   5  11   4       81.47      114.14     15.55 o 
   6  11   4      539.41      518.76     57.83 o 
   7  11   4       12.98       34.71     12.38 o 
   8  11   4     1705.43     1747.95     47.91 o 
   9  11   4      565.79      543.50     63.83 o 
  10  11   4     1788.23     1868.52     53.72 o 
  11  11   4       60.48       61.44     12.46 o 
  12  11   4     3654.13     3773.99    101.21 o 
   0  12   4     3746.67     3808.35     88.11 o 
   1  12   4      659.11      634.61     47.93 o 
   2  12   4     1792.09     1900.41     40.48 o 
   3  12   4       99.34       92.24     12.99 o 
   4  12   4     2975.09     3055.97     68.10 o 
   5  12   4        9.16       36.38     14.78 o 
   6  12   4     1584.96     1638.45     52.56 o 
   7  12   4       38.41       39.47     12.34 o 
   8  12   4      634.27      615.49     62.69 o 
   9  12   4      200.74      185.22     27.88 o 
  10  12   4      469.91      425.35     46.33 o 
   1  13   4      169.63      175.70     17.67 o 
   2  13   4      117.25       93.53     11.52 o 
   3  13   4      339.47      286.77     30.66 o 
   4  13   4     1264.59     1286.42     47.41 o 
   5  13   4       95.63       81.33     12.80 o 
   6  13   4      980.44      967.22     54.89 o 
   7  13   4       38.53       43.80     13.14 o 
   8  13   4      450.19      398.71     51.89 o 
   0  14   4     3113.21     3056.72     91.92 o 
   1  14   4       50.75       43.50     10.39 o 
   2  14   4      970.73      963.51     63.94 o 
   3  14   4      218.61      219.31     25.39 o 
   4  14   4      716.09      638.39     75.08 o 
   1   0   5    11519.49    11309.32     66.66 o 
   2   0   5       21.72       27.12      4.39 o 
   3   0   5    28293.01    28341.74    173.75 o 
   4   0   5       33.36       40.50      5.86 o 
   5   0   5    22018.05    22289.25    245.31 o 
   6   0   5      258.83      327.05     12.48 o 
   7   0   5    12530.80    12792.59     97.56 o 
   8   0   5        4.42       17.35      5.18 o 
   9   0   5      982.46     1222.80     38.88 o 
  10   0   5       76.36       82.84     13.34 o 
  11   0   5       40.30       30.76     11.15 o 
  12   0   5      348.76      316.25     34.13 o 
  13   0   5      271.54      276.61     23.83 o 
  14   0   5       43.55       67.29     16.18 o 
  15   0   5     1099.60     1189.26     73.20 o 
  16   0   5      462.05      473.73     58.88 o 
  17   0   5     1529.63     1721.43     89.25 o 
  18   0   5       20.35       45.68     18.88 o 
  19   0   5     6597.38     6916.97    137.46 o 
   0   1   5       59.18       75.17      6.34 o 
   1   1   5      599.09      593.55     10.47 o 
   2   1   5        1.09       11.46      3.87 o 
   3   1   5     2508.94     2728.31     23.08 o 
   4   1   5     2857.45     2925.41     17.88 o 
   5   1   5     3968.03     3717.01     23.66 o 
   6   1   5      732.88      726.54     14.78 o 
   7   1   5    23687.72    23905.85    141.19 o 
   8   1   5      332.95      338.64     12.83 o 
   9   1   5    14434.88    14162.16    109.05 o 
  10   1   5      139.78      114.48     11.66 o 
  11   1   5     7108.17     7197.84     76.36 o 
  12   1   5      866.41      815.54     21.96 o 
  13   1   5     5514.92     5485.93     96.48 o 
  14   1   5       20.23       20.82     10.20 o 
  15   1   5     8173.45     8526.82    117.53 o 
  16   1   5      278.20      226.09     24.73 o 
  17   1   5     5616.22     5721.00    109.76 o 
  18   1   5      108.80      108.87     16.75 o 
  19   1   5     1510.70     1486.83     57.30 o 
   1   2   5    21867.61    21834.53    133.23 o 
   2   2   5       38.12       52.63      5.63 o 
   3   2   5     9068.63     8380.71     59.64 o 
   4   2   5      392.91      403.13     12.15 o 
   5   2   5    38546.76    39678.54    301.87 o 
   6   2   5     2259.64     2414.86     23.18 o 
   7   2   5     4219.76     4019.92     36.63 o 
   8   2   5     1954.29     1948.27     17.11 o 
   9   2   5      440.90      407.48     18.08 o 
  10   2   5       72.91       78.72      7.60 o 
  11   2   5        0.55       30.73      6.76 o 
  12   2   5      404.85      366.62     23.01 o 
  13   2   5      117.47      106.54     10.76 o 
  14   2   5      517.11      536.24     38.84 o 
  15   2   5      185.79      195.58     17.64 o 
  16   2   5      408.33      408.63     36.26 o 
  17   2   5     2223.34     2207.09     51.77 o 
  18   2   5      247.27      261.94     23.09 o 
  19   2   5     4164.71     4331.23     97.42 o 
   0   3   5      738.17      772.12     16.55 o 
   1   3   5     4080.21     4456.41     33.18 o 
   2   3   5      158.39      159.51      9.38 o 
   3   3   5      531.54      570.13      9.74 o 
   4   3   5      333.70      365.69      9.97 o 
   5   3   5     5103.99     4905.69     45.45 o 
   6   3   5      563.03      553.24     22.41 o 
   7   3   5    17391.41    17393.65    128.52 o 
   8   3   5      721.78      662.05     21.43 o 
   9   3   5     3044.48     3045.92     34.40 o 
  10   3   5        1.20        7.77      7.43 o 
  11   3   5     8759.96     8415.35     82.78 o 
  12   3   5       25.33       15.09      8.83 o 
  13   3   5     7270.18     7306.09    100.76 o 
  14   3   5       33.94       46.63      9.12 o 
  15   3   5     8832.61     9029.86    120.09 o 
  16   3   5       57.00       57.50     13.35 o 
  17   3   5     4190.45     4281.87    102.83 o 
  18   3   5      379.38      350.63     39.50 o 
  19   3   5      258.38      210.43     24.77 o 
   1   4   5     3038.63     2771.60     21.75 o 
   2   4   5        0.10       15.13      5.82 o 
   3   4   5    14326.53    13837.27     74.24 o 
   4   4   5      201.72      214.53      9.33 o 
   5   4   5    16439.10    16323.04     99.86 o 
   6   4   5     2635.58     2553.81     36.20 o 
   7   4   5     8891.55     9206.79     81.88 o 
   8   4   5      654.58      567.11     21.02 o 
   9   4   5      179.28      174.19     12.07 o 
  10   4   5       24.19       26.57      7.79 o 
  11   4   5        1.05       12.80      7.84 o 
  12   4   5      791.59      805.00     41.02 o 
  13   4   5     1309.66     1310.78     32.01 o 
  14   4   5      142.31      164.90     17.86 o 
  15   4   5      106.75      130.74     12.50 o 
  16   4   5        5.27       30.39      8.96 o 
  17   4   5      514.35      493.69     38.17 o 
  18   4   5      446.47      423.18     40.15 o 
   0   5   5    20608.26    22521.40    159.30 o 
   1   5   5     1683.86     1740.03     27.97 o 
   2   5   5     6232.36     6710.97     49.90 o 
   3   5   5     1053.56     1063.12     15.35 o 
   4   5   5      333.08      384.93     19.05 o 
   5   5   5     3096.63     2929.15     29.17 o 
   6   5   5      127.37      132.04      9.38 o 
   7   5   5    21059.88    21538.46    159.26 o 
   8   5   5       48.70       57.99      7.09 o 
   9   5   5     4052.79     3952.75     43.55 o 
  10   5   5     3219.47     3192.63     34.51 o 
  11   5   5      285.01      285.33     25.48 o 
  12   5   5      878.01      799.35     33.19 o 
  13   5   5     3973.56     3831.49     57.83 o 
  14   5   5      142.26      142.96     13.24 o 
  15   5   5     7497.07     7778.15    108.31 o 
  16   5   5       86.85       73.39     10.35 o 
  17   5   5     5960.14     6130.50    141.69 o 
  18   5   5       13.04       40.80     15.05 o 
   1   6   5     5784.31     5545.66     37.56 o 
   2   6   5      260.04      318.57     14.07 o 
   3   6   5     8120.93     8136.75     55.19 o 
   4   6   5      307.10      323.24     14.96 o 
   5   6   5    10248.94    10084.39     72.69 o 
   6   6   5      463.18      485.34     13.55 o 
   7   6   5     4340.47     4283.11     43.86 o 
   8   6   5      825.88      807.19     15.96 o 
   9   6   5      164.58      163.72     11.98 o 
  10   6   5       31.31       34.71      8.30 o 
  11   6   5        6.85       28.84      9.32 o 
  12   6   5       38.72       58.05      9.85 o 
  13   6   5      389.06      388.54     33.99 o 
  14   6   5      279.98      274.26     23.74 o 
  15   6   5      349.50      299.15     25.37 o 
  16   6   5       96.44       98.23     14.67 o 
  17   6   5      542.77      507.86     43.78 o 
   0   7   5       16.68       31.98     10.52 o 
   1   7   5     1836.54     1907.37     18.89 o 
   2   7   5      142.88      134.13     10.05 o 
   3   7   5      852.82      784.07     13.35 o 
   4   7   5      616.71      593.72     13.79 o 
   5   7   5     2662.91     2688.33     45.17 o 
   6   7   5      759.32      745.57     14.54 o 
   7   7   5    10035.93    10267.56     86.50 o 
   8   7   5       40.53       33.56      7.97 o 
   9   7   5     2160.64     2212.75     38.07 o 
  10   7   5       56.44       75.05     10.59 o 
  11   7   5     6452.22     6477.39     87.83 o 
  12   7   5       47.40       45.39     13.00 o 
  13   7   5     4708.74     4698.78     70.74 o 
  14   7   5        2.83       14.20      8.18 o 
  15   7   5     5239.82     5327.29     88.68 o 
  16   7   5       20.94       27.26     12.05 o 
  17   7   5     2605.18     2576.48     61.28 o 
   1   8   5     4993.55     4907.26     48.90 o 
   2   8   5      267.77      299.33     21.76 o 
   3   8   5     6728.72     6862.69     66.39 o 
   4   8   5      284.92      291.74     23.56 o 
   5   8   5    18732.80    19254.89    145.13 o 
   6   8   5      479.70      462.84     17.62 o 
   7   8   5     2078.69     2105.60     26.85 o 
   8   8   5      347.93      345.44     24.46 o 
   9   8   5       67.07       70.88     10.89 o 
  10   8   5        0.44       32.63     11.43 o 
  11   8   5       15.68       25.69      9.78 o 
  12   8   5      635.65      642.53     37.76 o 
  13   8   5        2.80       31.64     10.88 o 
  14   8   5       94.72       85.89     15.37 o 
  15   8   5       13.34       20.93      8.94 o 
  16   8   5      180.12      155.34     18.35 o 
   0   9   5        1.01       17.14     10.02 o 
   1   9   5       21.80       39.96      6.96 o 
   2   9   5        0.18       17.13      7.02 o 
   3   9   5      216.57      191.67     16.94 o 
   4   9   5      469.84      495.57     21.31 o 
   5   9   5     1922.38     1891.56     28.21 o 
   6   9   5        3.88       12.48      7.76 o 
   7   9   5     7837.67     7950.58    123.22 o 
   8   9   5        1.98        0.09     10.59 o 
   9   9   5     6566.25     6678.89     91.78 o 
  10   9   5       99.95      109.60     12.17 o 
  11   9   5     1317.90     1253.09     40.91 o 
  12   9   5      288.44      289.65     23.62 o 
  13   9   5     1449.50     1434.27     44.45 o 
  14   9   5       12.40       11.32      9.88 o 
  15   9   5     3909.40     3990.39     80.95 o 
   1  10   5     3231.24     3090.06     55.98 o 
   2  10   5       12.97       23.81     11.99 o 
   3  10   5     5762.25     5495.88     83.15 o 
   4  10   5       57.29       55.65     14.17 o 
   5  10   5     4579.90     4645.92     86.95 o 
   6  10   5        1.95       16.40      8.73 o 
   7  10   5     2571.34     2644.37     55.11 o 
   8  10   5       10.32       29.21     12.31 o 
   9  10   5      113.19      129.96     19.43 o 
  10  10   5       24.20       49.12     11.90 o 
  11  10   5       35.85       42.21     10.14 o 
  12  10   5       71.22       69.08     14.91 o 
  13  10   5       24.26       13.56     12.62 o 
   0  11   5       24.11       32.08     16.44 o 
   1  11   5      198.47      192.64     19.70 o 
   2  11   5        4.52       20.49     10.54 o 
   3  11   5      442.85      417.05     35.03 o 
   4  11   5      401.42      351.79     39.79 o 
   5  11   5      887.02      883.30     36.64 o 
   6  11   5      496.89      465.36     55.62 o 
   7  11   5     4780.29     4832.72    104.81 o 
   8  11   5      189.84      185.82     24.19 o 
   9  11   5     2481.47     2442.83     82.04 o 
  10  11   5        1.09        6.76     18.19 o 
  11  11   5     2101.40     2057.80     61.27 o 
  12  11   5      238.53      215.34     30.74 o 
   1  12   5     2030.57     2041.79     50.00 o 
   2  12   5       13.89       36.39     10.13 o 
   3  12   5     1672.60     1829.09     46.88 o 
   4  12   5        8.91       25.46      9.94 o 
   5  12   5     6566.60     6709.65    139.55 o 
   6  12   5      128.59      141.39     20.26 o 
   7  12   5      668.17      695.48     56.87 o 
   8  12   5      238.16      188.35     31.65 o 
   9  12   5       37.34       42.88     14.74 o 
  10  12   5      118.90      112.53     19.70 o 
   0  13   5      494.17      484.94     66.59 o 
   1  13   5       15.81       40.40     11.13 o 
   2  13   5        1.54       30.02     11.11 o 
   3  13   5       10.07       36.61     12.07 o 
   4  13   5        0.83       30.44     10.54 o 
   5  13   5      638.48      578.36     51.16 o 
   6  13   5        3.79       30.88     18.72 o 
   7  13   5     3190.44     3548.65     88.70 o 
   1  14   5       83.88       51.67     15.28 o 
   2  14   5        2.28       29.48     12.01 o 
   0   0   6    17645.85    17357.71    211.38 o 
   1   0   6       80.90      134.58     12.87 o 
   2   0   6    28275.72    28066.93    222.50 o 
   3   0   6     3534.49     3732.09     31.46 o 
   4   0   6    32941.63    34490.38    335.76 o 
   5   0   6     1239.60     1281.54     25.32 o 
   6   0   6    11808.76    11739.10    129.18 o 
   7   0   6      321.18      307.48     15.10 o 
   8   0   6     1785.72     1629.50     24.59 o 
   9   0   6      470.08      472.69     29.60 o 
  10   0   6      806.43      774.97     41.83 o 
  11   0   6     1700.07     1814.94     50.43 o 
  12   0   6        0.08       22.09     10.56 o 
  13   0   6      240.18      324.90     42.39 o 
  14   0   6      823.61      706.92     62.45 o 
  15   0   6       50.48       35.69     18.49 o 
  16   0   6     2034.85     2102.77     64.79 o 
  17   0   6      141.42      216.58     37.37 o 
  18   0   6     2459.98     2461.02     86.63 o 
  19   0   6        0.05       -9.01     20.76 o 
   1   1   6      266.79      252.56     13.82 o 
   2   1   6       52.64       51.78      5.50 o 
   3   1   6      348.45      401.20     11.34 o 
   4   1   6    16489.24    17282.77    113.28 o 
   5   1   6     1230.83     1371.28     23.05 o 
   6   1   6     7694.26     7636.06     42.46 o 
   7   1   6      682.25      699.92     11.37 o 
   8   1   6    14296.90    14857.62    138.81 o 
   9   1   6      131.04      110.31      8.92 o 
  10   1   6    10006.96     9753.57     87.69 o 
  11   1   6      117.57       92.79     10.55 o 
  12   1   6     9337.16     9676.95    140.73 o 
  13   1   6      865.02      854.80     27.95 o 
  14   1   6    12147.11    12368.06    185.13 o 
  15   1   6      449.20      449.24     39.22 o 
  16   1   6     3472.36     3592.95     75.15 o 
  17   1   6        8.80       43.16     13.76 o 
  18   1   6     2511.89     2683.42     62.15 o 
  19   1   6        0.07       25.64     16.62 o 
   0   2   6    25427.63    24841.54    264.55 o 
   1   2   6     1337.96     1330.54     21.07 o 
   2   2   6    16034.70    16032.88     79.53 o 
   3   2   6     3996.70     4033.20     43.01 o 
   4   2   6    17356.64    17379.19    107.22 o 
   5   2   6        9.82       12.72      4.72 o 
   6   2   6     7739.60     7714.04     51.30 o 
   7   2   6       92.66       97.13     11.16 o 
   8   2   6     2698.33     2572.89     40.30 o 
   9   2   6      276.84      284.11     11.24 o 
  10   2   6     2719.34     2715.07     38.33 o 
  11   2   6     3425.97     3411.67     45.68 o 
  12   2   6      612.11      606.12     25.36 o 
  13   2   6      612.72      614.58     32.59 o 
  14   2   6      186.53      209.69     20.13 o 
  15   2   6      818.00      834.99     54.00 o 
  16   2   6     1092.75     1001.82     42.76 o 
  17   2   6        0.77       25.01     12.50 o 
  18   2   6     1424.87     1430.08     50.73 o 
   1   3   6     5342.75     5412.39     45.19 o 
   2   3   6     8542.10     8944.04     63.76 o 
   3   3   6       20.03       23.01      3.43 o 
   4   3   6     5573.45     5647.10     36.06 o 
   5   3   6     4056.29     3941.06     31.38 o 
   6   3   6    10847.32    11012.89     74.51 o 
   7   3   6        0.47       13.34     10.31 o 
   8   3   6     4709.12     4669.82     46.63 o 
   9   3   6     4733.45     4809.29     62.45 o 
  10   3   6    13476.87    13679.24    187.35 o 
  11   3   6        1.31        5.46      9.44 o 
  12   3   6    14049.40    14312.68    173.79 o 
  13   3   6      911.53      892.32     31.34 o 
  14   3   6     4876.52     4819.00     67.62 o 
  15   3   6      946.60      967.76     43.49 o 
  16   3   6     3537.19     3710.64     72.24 o 
  17   3   6      114.81      123.35     20.67 o 
  18   3   6     1366.54     1328.09     62.62 o 
   0   4   6    27153.04    27689.57    337.05 o 
   1   4   6     2152.32     2045.49     34.15 o 
   2   4   6    36085.46    37792.22    322.33 o 
   3   4   6        6.89       10.54      4.35 o 
   4   4   6    14120.49    13977.02     74.10 o 
   5   4   6      442.96      408.90     11.26 o 
   6   4   6     7316.22     7266.84     61.41 o 
   7   4   6       33.12       26.65      7.68 o 
   8   4   6     7450.56     7329.47     71.53 o 
   9   4   6     1010.84      991.18     33.25 o 
  10   4   6        4.85       31.84     10.19 o 
  11   4   6     3072.41     3082.24     39.81 o 
  12   4   6      457.11      431.97     33.81 o 
  13   4   6        5.19       26.85     10.26 o 
  14   4   6     1761.33     1709.80     31.94 o 
  15   4   6       42.18       52.32     10.45 o 
  16   4   6     1896.12     1849.59     53.11 o 
  17   4   6       72.16       75.89     12.85 o 
  18   4   6     1658.70     1746.11     70.28 o 
   1   5   6      331.85      374.67     14.90 o 
   2   5   6     1959.47     1973.46     22.65 o 
   3   5   6      372.73      372.90     16.59 o 
   4   5   6    14756.32    15206.82     84.24 o 
   5   5   6     1951.22     1901.69     20.10 o 
   6   5   6     7192.00     7259.41     58.62 o 
   7   5   6     2598.37     2558.27     28.47 o 
   8   5   6    15812.48    16864.56    194.90 o 
   9   5   6       30.81       38.43      9.84 o 
  10   5   6    17500.46    18540.09    218.30 o 
  11   5   6       19.62       16.63     10.81 o 
  12   5   6     9542.13     9536.54    125.01 o 
  13   5   6      754.47      797.19     44.06 o 
  14   5   6     6534.06     6603.82     92.73 o 
  15   5   6       42.89       48.46      9.05 o 
  16   5   6     3232.81     3380.64     69.39 o 
  17   5   6     1508.67     1468.21     49.97 o 
   0   6   6    22583.87    23078.86    258.97 o 
   1   6   6     1762.29     1839.24     24.50 o 
   2   6   6    19264.93    19180.60    135.82 o 
   3   6   6     1591.55     1588.28     20.38 o 
   4   6   6     8571.27     8685.85     68.31 o 
   5   6   6      131.53      165.98     12.25 o 
   6   6   6     5523.33     5516.68     55.25 o 
   7   6   6      755.67      690.69     20.80 o 
   8   6   6     4361.26     4458.46     44.33 o 
   9   6   6      521.60      579.37     39.80 o 
  10   6   6      351.64      360.51     32.25 o 
  11   6   6     3732.72     3727.52     55.93 o 
  12   6   6      366.59      356.25     30.58 o 
  13   6   6       56.29       54.44     12.46 o 
  14   6   6     1602.13     1574.26     41.67 o 
  15   6   6        8.87       16.49      9.72 o 
  16   6   6     1073.00     1089.15     40.11 o 
  17   6   6      268.19      227.76     22.00 o 
   1   7   6     3307.86     3477.95     33.66 o 
   2   7   6     3241.71     3374.36     33.01 o 
   3   7   6      101.01       79.46      8.35 o 
   4   7   6     3481.70     3483.23     38.92 o 
   5   7   6     1055.90     1080.52     25.18 o 
   6   7   6     4560.86     4461.05     45.29 o 
   7   7   6       81.97       90.63      9.18 o 
   8   7   6     2130.43     2118.02     34.54 o 
   9   7   6     3403.12     3350.52     44.11 o 
  10   7   6     6929.71     6979.67     93.54 o 
  11   7   6       21.62       17.53     11.14 o 
  12   7   6     7428.98     7668.48    107.30 o 
  13   7   6      984.07      959.78     48.26 o 
  14   7   6     3394.97     3467.50     62.70 o 
  15   7   6      854.36      777.22     51.96 o 
  16   7   6     2153.38     2189.40     48.24 o 
   0   8   6     7183.64     7010.50    104.97 o 
   1   8   6      258.04      251.90     16.95 o 
   2   8   6     6654.88     6738.49     57.07 o 
   3   8   6      736.23      778.11     17.24 o 
   4   8   6     8740.57     8869.02     76.54 o 
   5   8   6        4.47       19.30      6.22 o 
   6   8   6     3289.90     3350.49     42.21 o 
   7   8   6       31.21       37.42      7.05 o 
   8   8   6     1040.33     1141.36     33.97 o 
   9   8   6        0.65       10.80      9.79 o 
  10   8   6      751.17      780.19     51.52 o 
  11   8   6     1057.81     1030.69     29.10 o 
  12   8   6      267.66      241.80     21.67 o 
  13   8   6      135.42      135.07     14.36 o 
  14   8   6        2.96       12.12     11.21 o 
  15   8   6      327.75      285.76     23.37 o 
   1   9   6       22.14       29.20      8.16 o 
   2   9   6        3.55       24.67      8.62 o 
   3   9   6      486.93      502.07     27.60 o 
   4   9   6     4551.72     4644.79     81.42 o 
   5   9   6      191.27      178.91     17.75 o 
   6   9   6     2489.88     2549.55     46.79 o 
   7   9   6      107.10       91.64     10.41 o 
   8   9   6     6212.09     6122.03     89.13 o 
   9   9   6        3.03       15.37      8.81 o 
  10   9   6     3113.22     3211.11     67.63 o 
  11   9   6       11.53       30.90      9.13 o 
  12   9   6     3264.76     3411.96     72.49 o 
  13   9   6      196.49      177.08     21.46 o 
  14   9   6     5566.33     5483.63    110.93 o 
   0  10   6     5194.39     5342.65    113.67 o 
   1  10   6       74.43       63.41      9.74 o 
   2  10   6     6350.28     6589.36    125.48 o 
   3  10   6     1700.33     1616.29     41.16 o 
   4  10   6     5507.12     5326.74    102.94 o 
   5  10   6       75.09       60.60     14.08 o 
   6  10   6     2488.62     2516.30     51.01 o 
   7  10   6      410.19      431.11     41.77 o 
   8  10   6      742.67      724.30     68.37 o 
   9  10   6       45.93       36.62     11.96 o 
  10  10   6      377.67      380.52     38.60 o 
  11  10   6      948.75      923.50     53.40 o 
  12  10   6        0.34       21.36     11.38 o 
  13  10   6      229.78      178.17     24.15 o 
   1  11   6      728.52      640.32     47.40 o 
   2  11   6      141.79      136.52     14.63 o 
   3  11   6       69.45       80.93     13.71 o 
   4  11   6     2822.72     2921.41     65.58 o 
   5  11   6       39.68       19.93     18.58 o 
   6  11   6      941.55      871.14     38.73 o 
   7  11   6      229.36      225.03     25.65 o 
   8  11   6     1734.51     1697.45     51.79 o 
   9  11   6      433.79      411.22     43.29 o 
  10  11   6     2801.13     2851.64     77.20 o 
  11  11   6      106.55      108.39     19.04 o 
   0  12   6     4087.12     4040.14    134.30 o 
   1  12   6       93.20       72.13     13.74 o 
   2  12   6     2109.18     2174.58     56.23 o 
   3  12   6      566.99      576.59     61.53 o 
   4  12   6     2052.67     2044.71     73.66 o 
   5  12   6        0.05       30.74     13.13 o 
   6  12   6     1291.03     1308.22     50.01 o 
   7  12   6       42.84       36.77     11.36 o 
   8  12   6      411.41      379.31     51.70 o 
   9  12   6       90.05       92.10     22.48 o 
   1  13   6      360.12      366.57     35.83 o 
   2  13   6     1124.03     1202.43     44.18 o 
   3  13   6       11.91       37.98     15.93 o 
   4  13   6      670.00      549.72     67.34 o 
   5  13   6      757.66      743.57     60.15 o 
   6  13   6     1731.59     1730.68     62.11 o 
   1   0   7    18758.81    19039.81    201.14 o 
   2   0   7      546.24      583.26     17.66 o 
   3   0   7    12553.25    13244.57    176.88 o 
   4   0   7     2398.89     2521.84     31.35 o 
   5   0   7      619.64      454.71     35.54 o 
   6   0   7     3154.50     3610.35     39.60 o 
   7   0   7    11101.77    11619.27    165.02 o 
   8   0   7     1940.18     1955.79     26.21 o 
   9   0   7     2860.55     2811.77     73.15 o 
  10   0   7       16.17       28.68     13.66 o 
  11   0   7     1159.25     1144.78     36.36 o 
  12   0   7       31.66       40.40     20.93 o 
  13   0   7      833.21      801.56     69.73 o 
  14   0   7      410.10      419.25     50.11 o 
  15   0   7     2160.24     2119.65     67.68 o 
  16   0   7       57.42       39.17     20.73 o 
  17   0   7      215.40      205.83     24.58 o 
  18   0   7      377.19      363.39     61.17 o 
   0   1   7      107.19      101.13     10.43 o 
   1   1   7      253.96      284.14     16.35 o 
   2   1   7      376.00      412.20     13.31 o 
   3   1   7     3827.85     3593.18     29.81 o 
   4   1   7      398.79      386.58     14.48 o 
   5   1   7     8045.76     8217.14     57.27 o 
   6   1   7     1226.79     1222.97     18.91 o 
   7   1   7     1204.18     1088.49     21.94 o 
   8   1   7      326.63      308.07      9.26 o 
   9   1   7     6396.47     6114.43     56.06 o 
  10   1   7      339.79      319.88     22.96 o 
  11   1   7    10168.77    10460.93     92.87 o 
  12   1   7        9.44       16.75     13.92 o 
  13   1   7    10793.08    10641.08    189.29 o 
  14   1   7       62.59       55.67     14.12 o 
  15   1   7     5774.41     6021.51     99.06 o 
  16   1   7       10.89       29.02     13.86 o 
  17   1   7      638.04      562.96     51.20 o 
  18   1   7       51.88       49.81     13.71 o 
   1   2   7    12701.40    12471.85     84.82 o 
   2   2   7      146.04      159.01     12.84 o 
   3   2   7    15460.85    15918.99     88.56 o 
   4   2   7      806.72      741.47     15.66 o 
   5   2   7     5227.08     5157.53     49.53 o 
   6   2   7      386.65      361.69     12.06 o 
   7   2   7     5397.31     5472.53     64.48 o 
   8   2   7        6.16       15.63      7.92 o 
   9   2   7     3899.14     3969.65     77.17 o 
  10   2   7        1.29       15.69     10.39 o 
  11   2   7      178.51      193.30     17.00 o 
  12   2   7      404.90      313.73     26.58 o 
  13   2   7      216.75      214.75     22.07 o 
  14   2   7        4.34       37.15     11.04 o 
  15   2   7      801.44      849.88     66.83 o 
  16   2   7      106.13      103.09     13.91 o 
  17   2   7     2467.03     2421.26     70.56 o 
  18   2   7        1.20       49.13     12.04 o 
   0   3   7      451.13      548.24     21.80 o 
   1   3   7     2422.29     2410.06     17.04 o 
   2   3   7      286.97      295.79     18.67 o 
   3   3   7     1125.33     1090.15     19.75 o 
   4   3   7      157.78      171.43     11.67 o 
   5   3   7     2907.90     2995.38     31.13 o 
   6   3   7      350.24      396.73     24.53 o 
   7   3   7     3919.56     3988.04     47.38 o 
   8   3   7      364.99      340.23     22.39 o 
   9   3   7     6831.15     6910.66     73.72 o 
  10   3   7       73.66       77.12      9.65 o 
  11   3   7    10760.78    10852.09    153.19 o 
  12   3   7       64.19       58.16      9.11 o 
  13   3   7     6323.65     6552.16     87.77 o 
  14   3   7       21.24       33.34     13.43 o 
  15   3   7     3536.73     3506.03     74.49 o 
  16   3   7       84.75       62.19     16.67 o 
  17   3   7     2768.13     2824.90     65.84 o 
  18   3   7       13.72       19.08     14.28 o 
   1   4   7    12519.48    12525.93     79.94 o 
   2   4   7      840.69      823.99     12.44 o 
   3   4   7     6490.29     6418.48     46.90 o 
   4   4   7      875.18      858.05     17.51 o 
   5   4   7      264.52      252.43     13.43 o 
   6   4   7     1062.72     1074.52     19.54 o 
   7   4   7     5203.65     5033.07     51.84 o 
   8   4   7     4041.23     4154.60     59.59 o 
   9   4   7     5471.56     5487.00     56.98 o 
  10   4   7      900.27      867.62     23.70 o 
  11   4   7     1046.79     1107.07     26.38 o 
  12   4   7       79.88       97.63     11.29 o 
  13   4   7      435.55      431.47     32.27 o 
  14   4   7      861.77      850.36     58.67 o 
  15   4   7      992.88      951.49     38.00 o 
  16   4   7       12.61       39.16     12.88 o 
  17   4   7      385.92      397.29     38.20 o 
   0   5   7        0.41       14.76      5.73 o 
   1   5   7      750.24      740.07     11.37 o 
   2   5   7       63.62       75.67      9.46 o 
   3   5   7     9903.87    10195.55     74.85 o 
   4   5   7     4223.44     4404.86     34.89 o 
   5   5   7      974.19      942.14     13.33 o 
   6   5   7     1177.61     1194.86     20.03 o 
   7   5   7     2173.95     2174.11     31.78 o 
   8   5   7       67.05       76.61     10.24 o 
   9   5   7     8131.72     8141.69     87.08 o 
  10   5   7     2049.68     2006.86     45.68 o 
  11   5   7     8281.66     8430.75    112.33 o 
  12   5   7      359.40      356.88     27.84 o 
  13   5   7     7249.51     7307.40     95.07 o 
  14   5   7      219.59      153.02     14.80 o 
  15   5   7     2296.61     2401.39     50.16 o 
  16   5   7      858.68      720.95     62.07 o 
  17   5   7      368.31      300.39     29.81 o 
   1   6   7     7501.15     7173.10     65.46 o 
   2   6   7       92.10      113.16      8.72 o 
   3   6   7     5035.47     5066.94     47.50 o 
   4   6   7      297.30      303.57     17.35 o 
   5   6   7     2506.53     2403.44     38.13 o 
   6   6   7      536.68      549.57     32.64 o 
   7   6   7     4374.21     4394.82     44.44 o 
   8   6   7     1221.01     1271.09     23.39 o 
   9   6   7     1848.42     1869.89     47.34 o 
  10   6   7      306.99      287.57     25.53 o 
  11   6   7      793.61      767.66     35.66 o 
  12   6   7       25.92       23.56     10.70 o 
  13   6   7      330.56      304.27     27.16 o 
  14   6   7      538.33      495.19     37.88 o 
  15   6   7      276.94      260.18     25.33 o 
  16   6   7        1.72       28.86     17.98 o 
   0   7   7      111.51      117.56     17.77 o 
   1   7   7     1049.50     1141.46     26.32 o 
   2   7   7      165.48      189.44     13.74 o 
   3   7   7      418.94      409.07     21.17 o 
   4   7   7        2.48       25.60      6.17 o 
   5   7   7     2791.27     2766.80     33.12 o 
   6   7   7      184.92      216.22     15.62 o 
   7   7   7     2459.66     2465.92     33.58 o 
   8   7   7      285.20      314.45     25.15 o 
   9   7   7     4222.61     4335.51     65.67 o 
  10   7   7        3.68        8.59      8.93 o 
  11   7   7     6482.79     6682.00     88.00 o 
  12   7   7       14.60       34.53      9.82 o 
  13   7   7     3255.27     3367.75     60.83 o 
  14   7   7       10.36       27.04      8.91 o 
  15   7   7     3109.71     3090.19     66.41 o 
   1   8   7     8219.96     8172.02     77.87 o 
   2   8   7        0.52        9.85      5.59 o 
   3   8   7     5778.06     5800.38     54.19 o 
   4   8   7       94.16       80.12      7.63 o 
   5   8   7      297.96      358.66     28.33 o 
   6   8   7        7.59       24.35      9.25 o 
   7   8   7     3051.25     2944.89     49.27 o 
   8   8   7       95.14      108.27     15.65 o 
   9   8   7     3406.13     3473.41     54.38 o 
  10   8   7        2.16       14.74      9.86 o 
  11   8   7       78.13       99.40     14.27 o 
  12   8   7      427.55      447.89     31.11 o 
  13   8   7      274.02      242.85     21.52 o 
  14   8   7        0.42       25.07     11.62 o 
   0   9   7       17.15       15.50     11.59 o 
   1   9   7      465.58      404.82     31.94 o 
   2   9   7       69.79       52.03      8.89 o 
   3   9   7     2082.81     2257.04     38.88 o 
   4   9   7      376.50      396.31     33.03 o 
   5   9   7     1807.84     1889.18     51.35 o 
   6   9   7      396.66      408.99     33.30 o 
   7   9   7      257.85      295.82     25.30 o 
   8   9   7      106.59       95.09     12.80 o 
   9   9   7     1666.87     1758.97     44.10 o 
  10   9   7      177.87      175.93     23.27 o 
  11   9   7     4458.54     4652.46     91.41 o 
  12   9   7        8.08       23.32     11.69 o 
  13   9   7     5909.65     6168.46    126.75 o 
   1  10   7     3945.05     4248.92     69.65 o 
   2  10   7       37.21       29.01     11.68 o 
   3  10   7     3421.33     3450.76     58.16 o 
   4  10   7      567.92      506.43     41.80 o 
   5  10   7      358.44      408.89     38.77 o 
   6  10   7      643.02      565.49     45.49 o 
   7  10   7     2831.33     2906.27     65.59 o 
   8  10   7      537.07      535.65     43.89 o 
   9  10   7      751.46      792.49     44.54 o 
  10  10   7        7.65       13.92      9.94 o 
  11  10   7      207.60      191.19     17.37 o 
  12  10   7       19.51       18.36     15.13 o 
   0  11   7       48.23       75.29     16.68 o 
   1  11   7       11.90       19.17     13.46 o 
   2  11   7       55.42       57.82     11.98 o 
   3  11   7      527.58      541.48     52.54 o 
   4  11   7       82.57       78.70     16.75 o 
   5  11   7     2006.93     2115.89     58.12 o 
   6  11   7      283.63      307.41     34.72 o 
   7  11   7      289.00      292.04     32.72 o 
   8  11   7      122.12      109.34     15.04 o 
   9  11   7     2029.46     2105.16     59.72 o 
  10  11   7      112.04       98.98     19.91 o 
   1  12   7     2844.95     2786.78     67.58 o 
   2  12   7        0.44       28.69     11.13 o 
   3  12   7     1716.98     1764.19     46.48 o 
   4  12   7      237.24      235.40     31.40 o 
   5  12   7      822.82      797.42     69.92 o 
   6  12   7      307.60      323.99     35.26 o 
   7  12   7      759.96      762.72     65.40 o 
   8  12   7        0.42       29.82     14.62 o 
   0  13   7       33.03       30.64     23.79 o 
   1  13   7      589.29      532.44     79.47 o 
   2  13   7        0.36       29.09     13.32 o 
   3  13   7      622.61      541.34     67.45 o 
   4  13   7      137.64      135.65     21.94 o 
   0   0   8     9319.11     9905.89    162.56 o 
   1   0   8       57.79       63.23     10.10 o 
   2   0   8    13002.06    12825.26    112.63 o 
   3   0   8      493.74      487.33     32.28 o 
   4   0   8     5293.82     5377.51     55.98 o 
   5   0   8      292.62      293.76     14.48 o 
   6   0   8    11223.04    10941.27    114.84 o 
   7   0   8      413.55      358.09     23.88 o 
   8   0   8     3800.29     3721.48     75.65 o 
   9   0   8     1615.87     1575.39     58.10 o 
  10   0   8      225.84      190.30     26.90 o 
  11   0   8       87.70      103.96     27.39 o 
  12   0   8       23.66       36.95     28.17 o 
  13   0   8      432.49      370.95     46.31 o 
  14   0   8       45.08       73.93     21.10 o 
  15   0   8      135.86      123.40     22.43 o 
  16   0   8       37.21       70.42     22.83 o 
  17   0   8       68.22       87.61     22.33 o 
  18   0   8     1673.51     1604.86     74.73 o 
   1   1   8        9.23       19.67      5.37 o 
   2   1   8      672.79      696.67     16.91 o 
   3   1   8     2677.22     2774.02     25.40 o 
   4   1   8      875.20      881.25      9.98 o 
   5   1   8       65.10       73.28      8.23 o 
   6   1   8     9392.20     9437.71     68.01 o 
   7   1   8     1473.47     1462.28     26.80 o 
   8   1   8     9257.12     9449.85    104.44 o 
   9   1   8        0.09       14.08      7.60 o 
  10   1   8     5887.94     6161.91     87.55 o 
  11   1   8      222.44      233.91     25.97 o 
  12   1   8     4667.10     4609.77     76.97 o 
  13   1   8        9.13       32.03     13.58 o 
  14   1   8     5513.69     5781.20     99.69 o 
  15   1   8       17.70       25.38     13.67 o 
  16   1   8     4798.47     4953.30     98.48 o 
  17   1   8      263.17      245.70     25.68 o 
   0   2   8    14023.02    14109.39    120.45 o 
   1   2   8      136.30      120.54      9.99 o 
   2   2   8    11974.15    11949.65     76.58 o 
   3   2   8      630.01      637.60     15.09 o 
   4   2   8    10039.40     9996.43     82.89 o 
   5   2   8     1738.54     1772.76     21.80 o 
   6   2   8     7310.86     7463.44     77.56 o 
   7   2   8     1591.26     1585.75     24.34 o 
   8   2   8     2174.28     2235.90     33.22 o 
   9   2   8      981.30      982.34     27.14 o 
  10   2   8       61.51       49.92      9.80 o 
  11   2   8      164.60      169.80     14.97 o 
  12   2   8       10.90       38.23     12.43 o 
  13   2   8       21.72       29.54     11.36 o 
  14   2   8       35.11       42.35     11.51 o 
  15   2   8     1800.16     1803.80     49.87 o 
  16   2   8     1640.74     1766.95     67.55 o 
  17   2   8     1093.49     1019.78     61.88 o 
   1   3   8      568.51      606.12     14.18 o 
   2   3   8       40.40       29.16      6.44 o 
   3   3   8     1618.21     1614.10     26.79 o 
   4   3   8     1079.57      940.36     13.24 o 
   5   3   8     4031.58     4187.41     45.02 o 
   6   3   8     8970.50     9161.93     81.92 o 
   7   3   8      288.14      269.92     22.51 o 
   8   3   8    15383.16    15540.76    133.16 o 
   9   3   8      392.81      400.04     27.97 o 
  10   3   8     4438.13     4339.02     57.53 o 
  11   3   8       55.63       76.48     10.28 o 
  12   3   8     3459.39     3408.43     52.81 o 
  13   3   8       65.04       67.61     16.01 o 
  14   3   8     4877.12     4877.26    125.59 o 
  15   3   8      348.41      364.31     31.11 o 
  16   3   8     4411.82     4449.79     91.91 o 
  17   3   8      361.22      357.57     36.63 o 
   0   4   8     6183.92     6042.03     67.22 o 
   1   4   8       19.87       33.10      6.47 o 
   2   4   8     6503.91     6254.15     57.97 o 
   3   4   8      921.07      870.62     15.58 o 
   4   4   8    16979.88    17470.50    156.92 o 
   5   4   8      696.08      697.38     17.34 o 
   6   4   8     8901.36     8981.02     90.96 o 
   7   4   8      144.18      132.59     11.98 o 
   8   4   8        8.83       34.36      8.71 o 
   9   4   8       77.31       51.80      8.35 o 
  10   4   8       60.05       82.89     11.55 o 
  11   4   8       16.07       25.82      8.87 o 
  12   4   8      375.12      355.48     26.48 o 
  13   4   8        0.96       39.07     10.56 o 
  14   4   8        2.56       24.75     12.10 o 
  15   4   8     1609.83     1808.12     49.19 o 
  16   4   8     1231.58     1176.93     45.30 o 
  17   4   8       32.55       23.25     13.73 o 
   1   5   8     2229.83     2379.74     26.60 o 
   2   5   8       86.95      111.83     10.04 o 
   3   5   8     4401.39     4437.81     42.18 o 
   4   5   8     2952.62     2905.86     37.62 o 
   5   5   8     2841.92     2883.35     36.96 o 
   6   5   8     2647.59     2590.78     42.67 o 
   7   5   8     3371.48     3329.92     38.14 o 
   8   5   8     6886.21     6727.99     82.49 o 
   9   5   8      484.38      452.25     33.53 o 
  10   5   8     4595.43     4679.77     64.45 o 
  11   5   8      400.78      386.94     28.43 o 
  12   5   8     1863.78     1834.21     38.40 o 
  13   5   8      787.66      819.87     34.83 o 
  14   5   8     5993.42     6079.77    111.93 o 
  15   5   8       27.51       22.77     13.41 o 
  16   5   8     2293.70     2278.40     64.15 o 
   0   6   8     5886.80     5879.73     80.34 o 
   1   6   8       23.44       14.64      6.97 o 
   2   6   8     4615.29     4501.67     44.27 o 
   3   6   8     2086.01     2089.38     25.32 o 
   4   6   8    11876.66    12025.76     97.04 o 
   5   6   8      548.78      526.92     36.11 o 
   6   6   8     7829.12     7973.40     81.90 o 
   7   6   8      579.57      589.22     42.93 o 
   8   6   8        5.58       42.83      8.90 o 
   9   6   8       24.34       34.26      9.58 o 
  10   6   8       50.94       47.92      7.78 o 
  11   6   8       29.67       45.85     10.07 o 
  12   6   8      157.14      156.76     13.54 o 
  13   6   8        1.47        5.00     11.70 o 
  14   6   8        1.37       33.38     13.39 o 
  15   6   8     1300.52     1307.77     50.14 o 
   1   7   8      299.07      286.90     17.87 o 
   2   7   8       18.75       16.56      6.06 o 
   3   7   8     1318.66     1250.61     21.11 o 
   4   7   8      643.62      658.94     29.76 o 
   5   7   8     3833.02     3719.23     44.79 o 
   6   7   8     5814.25     5958.46     66.90 o 
   7   7   8       51.49       40.90     10.05 o 
   8   7   8     9094.33     9404.40     64.30 o 
   9   7   8      228.74      239.13     20.79 o 
  10   7   8     3033.40     3098.86     50.88 o 
  11   7   8      264.78      248.92     20.12 o 
  12   7   8     2270.39     2293.38     46.62 o 
  13   7   8       81.89       80.31     12.28 o 
  14   7   8     2970.98     2963.31     66.90 o 
  15   7   8      351.72      300.17     28.07 o 
   0   8   8     5949.10     5837.05     99.86 o 
   1   8   8       53.47       49.67      7.48 o 
   2   8   8     6092.61     5989.06     70.26 o 
   3   8   8        0.20       -6.49      8.20 o 
   4   8   8     3566.86     3613.76     56.46 o 
   5   8   8      838.59      842.14     27.29 o 
   6   8   8     2899.73     2908.36     56.01 o 
   7   8   8       62.68       48.01     10.30 o 
   8   8   8     1759.78     1836.97     34.42 o 
   9   8   8      699.70      675.60     41.76 o 
  10   8   8        3.86       28.31      8.58 o 
  11   8   8      166.59      199.71     20.82 o 
  12   8   8        0.05       37.56      9.20 o 
  13   8   8       78.74       49.05     11.91 o 
  14   8   8        9.05       39.09     12.05 o 
   1   9   8       39.90       40.99      8.89 o 
   2   9   8      204.98      161.78     15.63 o 
   3   9   8      502.31      472.09     43.07 o 
   4   9   8       51.21       56.23     10.53 o 
   5   9   8       14.32       20.39      9.59 o 
   6   9   8     4288.03     4275.59     70.11 o 
   7   9   8      700.51      719.25     49.33 o 
   8   9   8     3007.06     2965.11     64.30 o 
   9   9   8        4.26       16.69     12.46 o 
  10   9   8     1518.61     1505.61     46.97 o 
  11   9   8        1.12       16.38     10.25 o 
  12   9   8     1891.83     1823.76     54.87 o 
   0  10   8     1799.77     1516.46     41.97 o 
   1  10   8       33.89       35.91      8.44 o 
   2  10   8     3003.70     2892.66     74.55 o 
   3  10   8        0.03        0.62     11.11 o 
   4  10   8     1950.56     1920.21     59.20 o 
   5  10   8      146.01      133.52     17.51 o 
   6  10   8     3138.26     3207.86     67.90 o 
   7  10   8        0.89       26.52     12.52 o 
   8  10   8      988.59      966.10     48.95 o 
   9  10   8      613.70      590.53     48.14 o 
  10  10   8      178.15      167.74     19.27 o 
  11  10   8       10.94       38.06     12.83 o 
   1  11   8       81.85       73.34     12.22 o 
   2  11   8       20.56       33.47     13.79 o 
   3  11   8     1060.00     1003.64     56.09 o 
   4  11   8      393.66      337.10     34.06 o 
   5  11   8      347.93      393.19     44.13 o 
   6  11   8     2085.03     2099.17    108.92 o 
   7  11   8      236.28      223.30     26.77 o 
   8  11   8     2375.72     2526.37     72.23 o 
   9  11   8       35.78       39.77     13.31 o 
   0  12   8     2062.67     2018.72    106.37 o 
   1  12   8        3.89       28.63     35.43 o 
   2  12   8     1703.83     1785.21     61.29 o 
   3  12   8      156.25      150.02     21.95 o 
   4  12   8     2557.96     2790.26     86.42 o 
   5  12   8      245.72      204.05     27.49 o 
   6  12   8     1708.66     1719.50     55.03 o 
   1   0   9    18339.90    18682.71    282.23 o 
   2   0   9        1.50        3.61      8.29 o 
   3   0   9    13134.76    13013.92    176.90 o 
   4   0   9      379.08      365.23     14.89 o 
   5   0   9    14338.04    14464.42    187.67 o 
   6   0   9      119.94      199.84     26.27 o 
   7   0   9     2667.48     2712.07     52.21 o 
   8   0   9      162.07      193.30     23.59 o 
   9   0   9     2429.91     2322.54     52.02 o 
  10   0   9      189.02      118.06     36.78 o 
  11   0   9      419.27      345.94     48.37 o 
  12   0   9      714.90      754.52     73.13 o 
  13   0   9       64.18       86.35     22.79 o 
  14   0   9      230.93      229.16     33.74 o 
  15   0   9       56.98       49.78     17.55 o 
  16   0   9       62.00       32.88     17.72 o 
  17   0   9     2289.79     2268.23     71.31 o 
   0   1   9      333.31      399.79     33.32 o 
   1   1   9        7.33       15.37      6.13 o 
   2   1   9     1188.44     1216.10     19.56 o 
   3   1   9     1305.00     1133.99     23.00 o 
   4   1   9      210.32      198.89      6.81 o 
   5   1   9     5454.15     5483.00     52.03 o 
   6   1   9      184.11      198.35     15.41 o 
   7   1   9    12639.88    13306.08    150.64 o 
   8   1   9     1114.96     1122.23     37.95 o 
   9   1   9     7492.60     7518.06     90.40 o 
  10   1   9       18.64       18.15     12.20 o 
  11   1   9     8719.50     8646.40    127.83 o 
  12   1   9       17.83       13.79     14.24 o 
  13   1   9     4511.19     4350.33     74.36 o 
  14   1   9      412.61      451.95     38.66 o 
  15   1   9     3473.53     3698.28     77.85 o 
  16   1   9      156.74      165.70     21.12 o 
  17   1   9     5059.53     5059.48     99.12 o 
   1   2   9    16092.90    16529.65    118.47 o 
   2   2   9     2216.85     2213.70     22.28 o 
   3   2   9    10945.59    11045.38     95.93 o 
   4   2   9      783.81      796.69     21.24 o 
   5   2   9     4724.59     4727.71     48.23 o 
   6   2   9       11.27       23.49      7.39 o 
   7   2   9     3270.94     3391.10     45.66 o 
   8   2   9     1187.48     1153.26     20.77 o 
   9   2   9     2178.83     2103.13     35.18 o 
  10   2   9     1146.06     1183.03     38.85 o 
  11   2   9      223.45      208.25     20.54 o 
  12   2   9      921.67      849.95     66.00 o 
  13   2   9      202.71      162.21     17.74 o 
  14   2   9      274.62      292.55     28.81 o 
  15   2   9      537.58      484.51     42.03 o 
  16   2   9       35.27       62.66     14.94 o 
  17   2   9      547.12      507.10     43.20 o 
   0   3   9     5517.14     5523.56     70.17 o 
   1   3   9        1.49       18.51      5.72 o 
   2   3   9        6.91       25.92      7.76 o 
   3   3   9     2012.01     2018.66     27.28 o 
   4   3   9      120.82      154.82     11.23 o 
   5   3   9     5094.68     5130.56     54.08 o 
   6   3   9      456.80      466.84     27.26 o 
   7   3   9     6651.38     6794.05     89.04 o 
   8   3   9       77.98       80.91     12.16 o 
   9   3   9     6777.93     6903.48     76.87 o 
  10   3   9      759.59      786.51     43.68 o 
  11   3   9     7557.13     7844.66    132.43 o 
  12   3   9     1200.71     1202.40     32.77 o 
  13   3   9     3950.64     4235.90     73.91 o 
  14   3   9      510.92      512.20     47.08 o 
  15   3   9     3452.46     3441.20     69.37 o 
  16   3   9        1.89       18.69     15.56 o 
   1   4   9     8719.96     8734.48     77.70 o 
   2   4   9     1072.85     1141.94     22.13 o 
   3   4   9    16810.19    17297.48    140.03 o 
   4   4   9     4956.86     5127.23     52.67 o 
   5   4   9    19205.50    19960.47    165.28 o 
   6   4   9     1893.63     1896.80     40.37 o 
   7   4   9      819.10      845.00     24.43 o 
   8   4   9     1209.86     1175.61     22.41 o 
   9   4   9      148.43      136.07     11.98 o 
  10   4   9      983.58      880.59     24.48 o 
  11   4   9       26.95       41.80     10.29 o 
  12   4   9      728.29      751.90     38.26 o 
  13   4   9       26.85       49.24     14.80 o 
  14   4   9      265.37      285.51     27.11 o 
  15   4   9      466.95      428.04     38.40 o 
  16   4   9      751.21      644.64     66.69 o 
   0   5   9     4619.53     4677.09     67.83 o 
   1   5   9       88.28       96.74      9.05 o 
   2   5   9      666.50      696.05     23.17 o 
   3   5   9      586.66      629.97     20.75 o 
   4   5   9       29.67       39.96      8.59 o 
   5   5   9     6799.91     6968.30     74.86 o 
   6   5   9      345.20      347.57     25.79 o 
   7   5   9    16380.67    16889.78    170.64 o 
   8   5   9      476.39      457.87     31.98 o 
   9   5   9     9108.37     9160.17    119.61 o 
  10   5   9      644.10      588.51     26.39 o 
  11   5   9     6538.72     6617.14     91.86 o 
  12   5   9     1334.03     1316.26     40.15 o 
  13   5   9     3569.11     3688.51     72.60 o 
  14   5   9      323.62      322.34     26.12 o 
  15   5   9     4042.11     4099.74     84.72 o 
   1   6   9     8577.70     8610.69     69.33 o 
   2   6   9     1386.66     1346.98     21.18 o 
   3   6   9    10914.75    10792.48    102.18 o 
   4   6   9     1726.51     1747.92     30.76 o 
   5   6   9     8235.34     8289.95    113.91 o 
   6   6   9      438.70      441.18     28.49 o 
   7   6   9      836.43      811.30     26.63 o 
   8   6   9      400.53      378.51     30.09 o 
   9   6   9      579.19      550.88     38.79 o 
  10   6   9      525.98      512.63     35.55 o 
  11   6   9      155.17      136.90     13.61 o 
  12   6   9      948.76      976.78     46.03 o 
  13   6   9       72.38       78.64     10.10 o 
  14   6   9      134.96      126.10     20.29 o 
  15   6   9      660.80      561.67     60.60 o 
   0   7   9     2103.78     2153.97     48.06 o 
   1   7   9       30.06       50.64      6.27 o 
   2   7   9       74.27       61.71      7.74 o 
   3   7   9      953.82      919.68     22.82 o 
   4   7   9       11.84       32.01      7.43 o 
   5   7   9     2513.55     2541.78     39.69 o 
   6   7   9      143.12      152.48     13.02 o 
   7   7   9     3518.14     3555.38     54.18 o 
   8   7   9        0.48       22.15      9.18 o 
   9   7   9     2903.42     2968.44     51.24 o 
  10   7   9      335.88      308.22     24.05 o 
  11   7   9     4870.02     4959.73     96.11 o 
  12   7   9      623.10      596.35     30.78 o 
  13   7   9     2574.96     2658.78     62.56 o 
  14   7   9      287.13      237.20     23.88 o 
   1   8   9     5443.09     5585.91     80.58 o 
   2   8   9      600.05      622.85     46.12 o 
   3   8   9     4980.39     4835.90     71.69 o 
   4   8   9      487.70      448.00     29.57 o 
   5   8   9     3649.01     3701.56     61.36 o 
   6   8   9       17.81       22.07      9.46 o 
   7   8   9     1430.69     1434.42     29.41 o 
   8   8   9      742.23      736.79     45.91 o 
   9   8   9      515.74      474.55     36.85 o 
  10   8   9      355.05      302.25     26.49 o 
  11   8   9       12.20       34.63      8.91 o 
  12   8   9      422.85      409.15     33.67 o 
  13   8   9       10.74       10.45     11.32 o 
   0   9   9      170.33      166.03     23.00 o 
   1   9   9       76.52       77.32     13.17 o 
   2   9   9      264.32      224.84     21.61 o 
   3   9   9      157.21      188.14     17.78 o 
   4   9   9      153.01      183.13     17.65 o 
   5   9   9     2302.47     2284.97     45.19 o 
   6   9   9       29.36       42.58      9.51 o 
   7   9   9     6777.59     6966.78    121.59 o 
   8   9   9      355.70      404.61     35.80 o 
   9   9   9     2919.04     2899.76     67.26 o 
  10   9   9        4.00       20.79     11.96 o 
  11   9   9     2870.56     2934.22     66.52 o 
   1  10   9     5431.74     5740.11    121.39 o 
   2  10   9       19.63       27.63     15.33 o 
   3  10   9     3087.42     3041.77     62.76 o 
   4  10   9       78.31       58.55     12.90 o 
   5  10   9     3648.57     3735.25     86.38 o 
   6  10   9        4.01       39.65     10.59 o 
   7  10   9      791.85      757.13     65.72 o 
   8  10   9        4.64       14.92      8.81 o 
   9  10   9      929.27     1002.92     75.08 o 
  10  10   9       27.56       37.99     14.44 o 
   0  11   9      185.87      215.76     46.26 o 
   1  11   9       47.34      110.37     24.22 o 
   2  11   9      485.54      402.79     55.82 o 
   3  11   9      471.69      451.15     49.37 o 
   4  11   9      216.97      246.58     25.83 o 
   5  11   9      853.83      860.34     47.60 o 
   6  11   9      179.67      157.42     21.61 o 
   7  11   9     2104.30     2116.25     59.15 o 
   1  12   9     2116.29     2077.01     66.73 o 
   2  12   9     1067.82     1051.53     66.09 o 
   3  12   9     1927.79     1928.65     89.46 o 
   4  12   9      113.35       68.25     18.03 o 
   0   0  10    21449.73    22473.64    596.26 o 
   1   0  10       30.60       23.36      9.12 o 
   2   0  10     8422.24     8433.40    102.36 o 
   3   0  10      435.72      484.39     39.53 o 
   4   0  10     2014.12     2058.64     39.28 o 
   5   0  10     1067.40     1061.81     32.44 o 
   6   0  10     1268.17     1263.74     42.63 o 
   7   0  10     5577.39     5638.33     87.65 o 
   8   0  10     3152.70     2982.19     71.36 o 
   9   0  10        3.54       -3.46     22.73 o 
  10   0  10     3758.28     3977.00     92.59 o 
  11   0  10        1.10       34.76     18.08 o 
  12   0  10      112.52      123.47     22.15 o 
  13   0  10      499.48      503.34     53.84 o 
  14   0  10     1755.90     1635.11     82.94 o 
  15   0  10      394.77      376.89     60.32 o 
  16   0  10     1752.57     1622.01     80.56 o 
   1   1  10      396.68      438.61     23.46 o 
   2   1  10     1957.34     1915.28     26.14 o 
   3   1  10      281.18      300.12     22.26 o 
   4   1  10      920.68     1014.56     18.52 o 
   5   1  10      144.43      153.27     13.06 o 
   6   1  10     3497.37     3498.59     41.63 o 
   7   1  10      219.05      229.32     19.68 o 
   8   1  10     3824.68     4039.01     51.27 o 
   9   1  10       45.22       39.10     14.02 o 
  10   1  10     6424.84     6419.41    118.08 o 
  11   1  10      126.02       96.84     14.16 o 
  12   1  10     8241.78     8508.29    134.19 o 
  13   1  10       16.89       14.83     14.05 o 
  14   1  10     3711.16     3780.57     76.17 o 
  15   1  10      474.23      377.72     40.84 o 
  16   1  10     1519.06     1455.27     56.47 o 
   0   2  10    13982.81    14513.08    178.64 o 
   1   2  10      714.02      660.86     20.49 o 
   2   2  10     7922.72     7850.52     71.14 o 
   3   2  10      369.45      410.11     23.83 o 
   4   2  10     3950.85     4003.22     65.43 o 
   5   2  10       26.63       26.52      6.62 o 
   6   2  10     3680.24     3685.77     45.26 o 
   7   2  10       63.13       50.91     10.64 o 
   8   2  10     2664.08     2790.55     38.97 o 
   9   2  10      340.11      274.80     25.25 o 
  10   2  10      868.03      941.84     36.75 o 
  11   2  10      541.09      505.00     45.11 o 
  12   2  10      165.59      179.03     16.58 o 
  13   2  10      254.56      259.29     24.60 o 
  14   2  10     1115.22     1125.28     54.45 o 
  15   2  10        7.46       29.41     11.45 o 
  16   2  10      921.45      909.70     59.68 o 
   1   3  10      463.22      466.97     16.64 o 
   2   3  10     2001.20     1988.04     29.87 o 
   3   3  10      402.85      438.70     30.90 o 
   4   3  10     3538.35     3637.13     41.03 o 
   5   3  10      182.93      235.40     20.41 o 
   6   3  10       81.09       87.56     10.00 o 
   7   3  10       25.23       25.95      6.98 o 
   8   3  10     3038.05     3153.84     47.83 o 
   9   3  10       10.44       21.02     10.60 o 
  10   3  10     5773.86     5926.06     94.50 o 
  11   3  10       92.72      102.38     19.31 o 
  12   3  10     7947.76     8356.34    151.97 o 
  13   3  10      131.80      118.35     17.38 o 
  14   3  10     4065.38     4161.41     95.38 o 
  15   3  10      106.82      117.22     17.37 o 
   0   4  10    15095.02    15167.97    256.56 o 
   1   4  10      671.87      676.32     14.86 o 
   2   4  10     4744.10     4879.52     48.16 o 
   3   4  10       71.85       81.07     10.00 o 
   4   4  10      480.61      496.85     27.70 o 
   5   4  10       28.64       42.70      8.77 o 
   6   4  10     1063.71     1053.38     34.45 o 
   7   4  10      180.80      186.22     15.84 o 
   8   4  10     3949.23     3972.35     62.72 o 
   9   4  10      239.69      235.56     18.56 o 
  10   4  10     2998.24     3112.40     51.53 o 
  11   4  10      477.37      494.51     45.19 o 
  12   4  10      170.97      190.26     20.26 o 
  13   4  10       72.63       58.98     16.21 o 
  14   4  10      681.25      664.17     58.88 o 
  15   4  10       69.59       59.61     12.38 o 
   1   5  10       98.09      112.16      9.34 o 
   2   5  10     3087.91     3064.94     46.22 o 
   3   5  10      508.38      508.71     21.16 o 
   4   5  10       89.58       84.98     11.50 o 
   5   5  10        5.54       16.52      8.55 o 
   6   5  10     1237.15     1259.18     30.00 o 
   7   5  10      651.62      650.12     24.68 o 
   8   5  10      811.18      802.51     23.77 o 
   9   5  10      455.16      438.84     33.50 o 
  10   5  10     3443.14     3417.40     58.37 o 
  11   5  10       37.25       38.89     11.38 o 
  12   5  10     6136.12     6364.75    118.31 o 
  13   5  10       16.82       14.94     13.02 o 
  14   5  10      660.95      557.61     53.87 o 
   0   6  10    10014.00    10317.39    136.47 o 
   1   6  10     1095.79     1046.06     21.76 o 
   2   6  10     4430.55     4392.54     49.02 o 
   3   6  10      372.79      326.53     25.64 o 
   4   6  10      945.29      949.54     28.71 o 
   5   6  10      167.82      165.67     13.32 o 
   6   6  10      509.92      512.04     33.53 o 
   7   6  10       10.67       18.57      7.83 o 
   8   6  10     3585.40     3678.33     55.45 o 
   9   6  10        1.60       27.80      8.78 o 
  10   6  10     1684.37     1708.02     47.91 o 
  11   6  10      751.53      719.47     49.85 o 
  12   6  10      108.11      127.13     15.83 o 
  13   6  10        3.02       40.77     11.50 o 
  14   6  10      282.69      259.06     28.14 o 
   1   7  10      407.03      366.07     23.39 o 
   2   7  10      871.01      817.40     29.60 o 
   3   7  10      512.86      480.31     24.46 o 
   4   7  10     2340.90     2362.82     38.03 o 
   5   7  10       22.24       33.90      6.93 o 
   6   7  10       98.02      100.77     12.08 o 
   7   7  10       29.11       37.08      9.36 o 
   8   7  10     2904.47     2896.41     56.76 o 
   9   7  10      173.49      179.39     14.09 o 
  10   7  10     2885.07     2921.21     61.14 o 
  11   7  10        7.48       10.96      9.87 o 
  12   7  10     5549.10     5768.76    112.77 o 
  13   7  10      102.76      100.20     16.77 o 
   0   8  10     7956.53     8065.27    186.20 o 
   1   8  10       70.69       83.73     11.91 o 
   2   8  10     3322.38     3389.61     71.17 o 
   3   8  10        9.11       14.30      8.07 o 
   4   8  10     1746.22     1621.03     45.56 o 
   5   8  10       13.26       32.56      9.94 o 
   6   8  10     1985.68     1908.59     43.86 o 
   7   8  10      347.33      315.57     26.10 o 
   8   8  10      922.99      929.57     42.44 o 
   9   8  10      146.21      141.24     16.38 o 
  10   8  10      746.70      756.61     36.31 o 
  11   8  10       94.29       99.92     16.78 o 
   1   9  10      145.35      169.83     20.70 o 
   2   9  10      958.93     1005.68     28.67 o 
   3   9  10      249.39      241.88     24.94 o 
   4   9  10      578.79      505.51     41.54 o 
   5   9  10      208.73      176.26     19.73 o 
   6   9  10     1086.48     1104.52     39.21 o 
   7   9  10      230.36      204.25     19.26 o 
   8   9  10      654.82      517.94     49.02 o 
   9   9  10      198.97      199.30     18.57 o 
  10   9  10     3542.17     3495.67     66.44 o 
   0  10  10     6650.44     7087.71    161.64 o 
   1  10  10        7.10       10.75     10.15 o 
   2  10  10     2538.05     2797.82     70.78 o 
   3  10  10       35.21       28.49     11.76 o 
   4  10  10      428.08      375.99     36.04 o 
   5  10  10      274.15      259.93     27.85 o 
   6  10  10      316.45      284.33     28.12 o 
   7  10  10     1539.26     1538.25     55.20 o 
   8  10  10      929.16      878.60     73.05 o 
   1  11  10      244.27      277.04     35.09 o 
   2  11  10      524.01      534.47     63.44 o 
   3  11  10        1.24       21.90     13.78 o 
   4  11  10      173.13      173.67     24.47 o 
   5  11  10        9.87       15.33     16.66 o 
   1   0  11     7849.83     7631.92     89.51 o 
   2   0  11      625.26      598.67     25.91 o 
   3   0  11     3449.78     3493.40     74.11 o 
   4   0  11      245.09      246.05     29.72 o 
   5   0  11     6998.54     6720.10     97.75 o 
   6   0  11       60.27       82.69     11.30 o 
   7   0  11       19.60       25.83     16.46 o 
   8   0  11      177.47      232.79     29.80 o 
   9   0  11     3674.21     3654.87     94.43 o 
  10   0  11        8.97       25.43     16.97 o 
  11   0  11      642.54      543.14     75.55 o 
  12   0  11      148.88      153.31     27.68 o 
  13   0  11        0.60       34.20     18.96 o 
  14   0  11      122.85      180.89     31.88 o 
  15   0  11       86.61       76.28     27.13 o 
   0   1  11      121.40      146.00     15.80 o 
   1   1  11      126.04      139.04     11.89 o 
   2   1  11        4.27       21.25      6.73 o 
   3   1  11      714.46      750.44     25.32 o 
   4   1  11     1373.21     1375.68     28.72 o 
   5   1  11     2110.71     2210.21     35.72 o 
   6   1  11      442.54      454.40     30.66 o 
   7   1  11     3185.97     3258.13     61.06 o 
   8   1  11       38.79       26.58     14.33 o 
   9   1  11     6379.72     6361.04     96.22 o 
  10   1  11       16.64       20.63     13.80 o 
  11   1  11     1834.86     1967.04     44.20 o 
  12   1  11       60.20       74.01     13.77 o 
  13   1  11     4041.25     4158.83     84.05 o 
  14   1  11      168.86      169.25     21.97 o 
  15   1  11     2011.04     1934.29     49.00 o 
   1   2  11     5068.77     5089.97     44.96 o 
   2   2  11     1491.40     1451.26     28.48 o 
   3   2  11    10250.52    10495.58    102.82 o 
   4   2  11        6.73       17.98      7.03 o 
   5   2  11     5724.77     5637.45     65.16 o 
   6   2  11     2364.65     2338.61     35.89 o 
   7   2  11     3103.37     3159.48     51.49 o 
   8   2  11     2296.36     2422.61     49.09 o 
   9   2  11       12.37       40.18     10.06 o 
  10   2  11      140.16      152.63     20.32 o 
  11   2  11      206.84      222.60     26.52 o 
  12   2  11        5.15       41.99     13.68 o 
  13   2  11       11.97       39.17     12.98 o 
  14   2  11       92.29       95.17     17.59 o 
  15   2  11      258.39      220.82     22.79 o 
   0   3  11        6.88       17.89     11.58 o 
   1   3  11       19.66       24.03      7.53 o 
   2   3  11      190.50      183.14     14.52 o 
   3   3  11      765.61      751.11     24.06 o 
   4   3  11     3179.04     3345.62     70.87 o 
   5   3  11     4561.79     4737.62     57.11 o 
   6   3  11      269.04      267.19     20.77 o 
   7   3  11     3607.87     3607.18     58.54 o 
   8   3  11       34.50       47.50     11.80 o 
   9   3  11     8627.94     9211.87    133.08 o 
  10   3  11        0.57       -7.27     15.96 o 
  11   3  11     3766.04     3788.77    121.44 o 
  12   3  11        2.15       26.64     14.52 o 
  13   3  11     2983.50     2967.79     64.02 o 
  14   3  11      161.09      146.71     17.48 o 
   1   4  11    11543.11    11581.56    113.78 o 
   2   4  11      671.14      670.96     26.16 o 
   3   4  11     5556.46     5582.19     63.21 o 
   4   4  11       83.03       82.63      9.85 o 
   5   4  11     1142.25     1098.73     30.02 o 
   6   4  11       33.03       38.60     10.17 o 
   7   4  11     3011.35     3017.68     62.78 o 
   8   4  11      963.88      930.47     30.11 o 
   9   4  11     1571.49     1593.67     39.97 o 
  10   4  11        4.29       12.36     15.74 o 
  11   4  11        0.44       25.14     13.24 o 
  12   4  11       92.06      102.81     16.71 o 
  13   4  11      276.51      258.82     27.92 o 
  14   4  11       22.85       50.00     14.87 o 
   0   5  11      126.64      119.62     15.87 o 
   1   5  11     1332.62     1278.47     23.91 o 
   2   5  11      374.26      367.57     25.75 o 
   3   5  11      300.56      267.40     21.05 o 
   4   5  11     3394.46     3398.63     57.15 o 
   5   5  11     2099.04     2118.70     35.51 o 
   6   5  11      238.48      267.32     21.42 o 
   7   5  11     5579.69     5712.99     80.17 o 
   8   5  11      370.11      356.73     32.20 o 
   9   5  11     2954.29     3011.92     60.09 o 
  10   5  11        5.87       14.56     11.33 o 
  11   5  11     6250.73     6437.56    119.35 o 
  12   5  11        4.93       41.24     14.12 o 
  13   5  11     2122.27     2090.32     52.02 o 
   1   6  11     6453.70     6397.52     84.81 o 
   2   6  11      839.00      842.67     27.38 o 
   3   6  11     6885.18     6928.59     90.40 o 
   4   6  11       93.46      105.64     11.05 o 
   5   6  11      973.77      995.69     29.86 o 
   6   6  11      175.25      168.79     16.28 o 
   7   6  11     2948.94     2919.55     53.48 o 
   8   6  11     1000.59      951.88     28.09 o 
   9   6  11      539.30      528.85     40.29 o 
  10   6  11       15.48       27.24      8.74 o 
  11   6  11       36.92       59.77     10.37 o 
  12   6  11        7.11       40.95     13.35 o 
   0   7  11        8.27       17.56     13.24 o 
   1   7  11       30.55       39.62      9.43 o 
   2   7  11      169.63      144.40     13.21 o 
   3   7  11      363.23      311.72     23.70 o 
   4   7  11     1781.02     1708.96     31.42 o 
   5   7  11     2587.78     2624.40     46.55 o 
   6   7  11      404.14      368.30     28.12 o 
   7   7  11     2424.23     2446.84     44.64 o 
   8   7  11       15.35       37.43      9.48 o 
   9   7  11     5997.23     6227.98    119.64 o 
  10   7  11       21.53       23.84     12.08 o 
  11   7  11     1727.12     1730.89     46.09 o 
   1   8  11     2794.20     2797.59     67.44 o 
   2   8  11      469.31      467.10     43.88 o 
   3   8  11     3235.90     3358.48     75.56 o 
   4   8  11       21.81       37.81      9.41 o 
   5   8  11     3035.86     3098.12     68.66 o 
   6   8  11     1045.24      974.69     53.26 o 
   7   8  11      879.30      866.63     52.10 o 
   8   8  11      947.66      897.52     50.85 o 
   9   8  11       33.54       39.70     12.27 o 
  10   8  11       71.31       52.25     14.24 o 
   0   9  11       53.07       32.60     16.65 o 
   1   9  11      131.48      133.30     19.83 o 
   2   9  11        1.07       11.31     10.98 o 
   3   9  11      684.81      573.43     56.13 o 
   4   9  11      289.36      224.50     25.78 o 
   5   9  11      587.82      507.17     45.88 o 
   6   9  11       50.56       70.18     13.37 o 
   7   9  11      331.35      291.44     29.93 o 
   8   9  11      112.10       87.85     14.45 o 
   1  10  11     1820.01     1725.69     52.76 o 
   2  10  11      397.28      394.19     43.84 o 
   3  10  11      992.28      800.62     86.61 o 
   4  10  11       20.08       33.22      9.83 o 
   5  10  11     2400.17     2440.11     89.90 o 
   6  10  11       69.45       37.01     16.32 o 
   0   0  12     2310.90     2237.46     53.81 o 
   1   0  12      521.65      488.64     42.75 o 
   2   0  12    13963.16    14176.52    204.63 o 
   3   0  12     1466.98     1410.99     45.77 o 
   4   0  12    12730.07    13853.17    315.82 o 
   5   0  12       32.21       19.18     11.96 o 
   6   0  12     7718.69     8010.18    168.81 o 
   7   0  12      953.81      957.89    115.27 o 
   8   0  12      236.05      259.57     32.94 o 
   9   0  12      908.88      877.68    103.53 o 
  10   0  12      199.02      227.35     32.40 o 
  11   0  12      691.75      710.10     91.19 o 
  12   0  12       12.83       51.88     17.79 o 
  13   0  12      214.26      216.74     34.58 o 
  14   0  12      132.55       82.99     22.13 o 
   1   1  12     1903.12     1897.40     27.01 o 
   2   1  12      372.24      358.29     24.09 o 
   3   1  12       38.21       50.50      8.21 o 
   4   1  12     1172.33     1187.92     26.80 o 
   5   1  12        3.21       13.14     12.61 o 
   6   1  12     8221.19     8885.51    171.78 o 
   7   1  12       75.69       75.51     14.50 o 
   8   1  12     5782.96     6195.62    100.58 o 
   9   1  12      105.80       82.93     13.91 o 
  10   1  12     9638.27    10195.70    176.28 o 
  11   1  12       38.88       -1.83     14.08 o 
  12   1  12     2139.39     2269.20     54.83 o 
  13   1  12      388.40      356.56     30.32 o 
  14   1  12     2638.72     2575.56     84.11 o 
   0   2  12     3688.82     3664.37     68.53 o 
   1   2  12       15.88       17.55      8.19 o 
   2   2  12     9887.51     9941.51    101.79 o 
   3   2  12       25.77       35.29      8.49 o 
   4   2  12     5635.05     5872.56     84.88 o 
   5   2  12       56.87       52.81     11.81 o 
   6   2  12     2483.41     2603.80     47.72 o 
   7   2  12      650.13      627.02     52.50 o 
   8   2  12     1333.76     1389.67     43.42 o 
   9   2  12      899.13      901.48     55.26 o 
  10   2  12       52.23       42.36     13.58 o 
  11   2  12       11.77       28.70     18.06 o 
  12   2  12      126.52      107.96     15.18 o 
  13   2  12      108.25      106.94     16.87 o 
   1   3  12      680.92      781.51     34.89 o 
   2   3  12      501.05      495.11     18.57 o 
   3   3  12     1344.65     1435.45     35.89 o 
   4   3  12     1859.41     1835.76     45.10 o 
   5   3  12      430.84      430.64     33.82 o 
   6   3  12     3429.20     3598.31     55.69 o 
   7   3  12      429.83      398.13     30.39 o 
   8   3  12     6554.47     6917.04    119.99 o 
   9   3  12        0.80       20.78     12.23 o 
  10   3  12     2854.66     3057.96     69.73 o 
  11   3  12       20.87       26.25     13.64 o 
  12   3  12     1207.66     1024.14     82.60 o 
  13   3  12       12.21       28.23     13.54 o 
   0   4  12     2740.29     2885.45     64.65 o 
   1   4  12     1227.74     1175.59     22.53 o 
   2   4  12     7099.44     7458.80    101.63 o 
   3   4  12       38.17       35.10      7.43 o 
   4   4  12     7105.89     7128.38     93.39 o 
   5   4  12      532.04      532.65     37.98 o 
   6   4  12     4278.47     4453.96     85.27 o 
   7   4  12      417.80      419.51     34.51 o 
   8   4  12      633.94      591.49     44.57 o 
   9   4  12       58.96       66.98     15.89 o 
  10   4  12        2.45       26.60     13.52 o 
  11   4  12     1261.15     1307.63     47.75 o 
  12   4  12        4.14       25.92     12.51 o 
   1   5  12      915.13      883.73     38.79 o 
   2   5  12       81.30       89.77     12.95 o 
   3   5  12      770.85      750.55     41.07 o 
   4   5  12      388.23      386.57     29.37 o 
   5   5  12        4.13       15.47      9.14 o 
   6   5  12     9706.65    10304.96    147.52 o 
   7   5  12      318.25      290.69     27.77 o 
   8   5  12     3922.35     4178.28     77.73 o 
   9   5  12      223.78      189.20     18.81 o 
  10   5  12     3211.89     3255.31     72.23 o 
  11   5  12       65.88       61.63     14.52 o 
  12   5  12     1669.03     1642.35     51.19 o 
   0   6  12     2490.76     2391.02     68.43 o 
   1   6  12      193.11      195.37     16.04 o 
   2   6  12     5498.79     5428.41     82.63 o 
   3   6  12       11.82       20.96      9.83 o 
   4   6  12     4476.25     4595.47     85.84 o 
   5   6  12      588.19      544.06     39.72 o 
   6   6  12     2528.38     2619.95     50.53 o 
   7   6  12      258.52      237.77     22.77 o 
   8   6  12      866.37      806.19     43.12 o 
   9   6  12      284.84      242.02     21.26 o 
  10   6  12       34.15       52.46     12.39 o 
  11   6  12      455.87      369.60     34.55 o 
   1   7  12      401.15      400.91     35.50 o 
   2   7  12      137.01      109.32     11.95 o 
   3   7  12      503.64      480.18     39.20 o 
   4   7  12     1414.23     1330.59     35.20 o 
   5   7  12       81.47       81.14     10.65 o 
   6   7  12     1158.20     1107.00     38.82 o 
   7   7  12      146.51      106.45     14.09 o 
   8   7  12     4030.68     4372.32     87.66 o 
   9   7  12       11.54       27.85     10.64 o 
  10   7  12     2196.43     2169.51     58.38 o 
   0   8  12     1279.38     1216.89     97.06 o 
   1   8  12       35.86       57.99     10.55 o 
   2   8  12     5027.31     5155.99    120.36 o 
   3   8  12       89.97       57.22     10.50 o 
   4   8  12     3440.44     3534.52     88.12 o 
   5   8  12        0.39       40.32     13.42 o 
   6   8  12     1766.93     1767.99     69.79 o 
   7   8  12      101.76       90.09     16.81 o 
   8   8  12      345.40      285.51     31.30 o 
   1   9  12      913.94      775.83     69.04 o 
   2   9  12      109.31       82.82     12.36 o 
   3   9  12       27.36       41.77     12.34 o 
   4   9  12      289.48      238.19     25.17 o 
   5   9  12      123.72      115.17     18.45 o 
   6   9  12     4751.75     4815.47     99.88 o 
   0  10  12      692.60      593.90     76.44 o 
   1  10  12      140.76      133.09     20.72 o 
   1   0  13     4746.36     4932.28    103.62 o 
   2   0  13       31.65       39.37     10.27 o 
   3   0  13      755.63      760.68     44.45 o 
   4   0  13      448.40      533.77     42.41 o 
   5   0  13     5812.06     5960.21    206.01 o 
   6   0  13      411.20      425.94     57.62 o 
   7   0  13      554.22      651.88     78.34 o 
   8   0  13      565.75      571.91     66.28 o 
   9   0  13     1652.67     1849.96     65.49 o 
  10   0  13     2291.06     2336.02     79.48 o 
  11   0  13      107.34      107.44     21.26 o 
  12   0  13      112.27      108.80     25.20 o 
   0   1  13     1406.00     1461.88     38.83 o 
   1   1  13      581.38      582.02     37.72 o 
   2   1  13      705.42      716.70     23.31 o 
   3   1  13     2534.65     2646.01     48.55 o 
   4   1  13       51.11       44.39      9.35 o 
   5   1  13       73.98       67.67     13.33 o 
   6   1  13        1.80       29.56     12.80 o 
   7   1  13      684.91      717.94     60.29 o 
   8   1  13        7.96       23.31     14.32 o 
   9   1  13     2738.52     2795.51     59.27 o 
  10   1  13      358.53      331.40     27.47 o 
  11   1  13     4129.64     4333.99    111.68 o 
  12   1  13       76.32       55.39     13.58 o 
   1   2  13     8310.59     8539.97    124.79 o 
   2   2  13      384.02      338.55     24.72 o 
   3   2  13     2304.26     2432.58     46.64 o 
   4   2  13      590.38      593.70     32.78 o 
   5   2  13      540.79      568.36     40.92 o 
   6   2  13      418.94      421.15     35.98 o 
   7   2  13     2136.85     2169.12     53.36 o 
   8   2  13        0.96       25.88     12.41 o 
   9   2  13     2110.28     2132.95     51.51 o 
  10   2  13      441.97      457.12     31.01 o 
  11   2  13      691.54      635.11     56.35 o 
  12   2  13      372.02      342.72     32.93 o 
   0   3  13      133.61      146.11     18.06 o 
   1   3  13      328.02      321.11     29.71 o 
   2   3  13      735.87      722.16     38.77 o 
   3   3  13      754.13      843.14     38.07 o 
   4   3  13      541.35      531.73     37.71 o 
   5   3  13      825.29      867.44     35.84 o 
   6   3  13      275.73      300.17     22.26 o 
   7   3  13     2273.65     2371.80     51.69 o 
   8   3  13      743.39      768.19     60.82 o 
   9   3  13     2323.03     2471.41     59.12 o 
  10   3  13      138.47      128.51     17.49 o 
  11   3  13     3264.48     3311.88     82.66 o 
   1   4  13     4746.21     5008.68     76.57 o 
   2   4  13        3.99       25.65      7.37 o 
   3   4  13     1302.31     1343.87     34.48 o 
   4   4  13       25.09       39.34     10.97 o 
   5   4  13     3315.75     3517.12     71.70 o 
   6   4  13       21.69       17.40     11.11 o 
   7   4  13     1014.12      974.74     47.82 o 
   8   4  13        8.71       34.18     13.74 o 
   9   4  13      886.91      886.92     49.03 o 
  10   4  13      234.83      268.83     29.46 o 
  11   4  13      265.34      247.03     28.21 o 
   0   5  13     1858.19     1863.66     75.14 o 
   1   5  13        0.87       35.02     10.37 o 
   2   5  13       63.14       68.18     11.10 o 
   3   5  13      719.00      682.05     47.99 o 
   4   5  13       61.64       60.12     11.06 o 
   5   5  13      891.63      922.02     49.25 o 
   6   5  13        0.47       12.34      8.30 o 
   7   5  13     1264.82     1313.14     40.17 o 
   8   5  13       53.97       69.52     13.12 o 
   9   5  13     1086.94     1099.45     47.00 o 
  10   5  13      542.70      503.20     42.42 o 
   1   6  13     4500.79     4764.77     98.57 o 
   2   6  13       12.14       11.79      7.88 o 
   3   6  13      918.81      992.21     60.30 o 
   4   6  13      231.92      194.28     22.65 o 
   5   6  13     2046.31     2045.82     53.37 o 
   6   6  13       88.91       78.59     12.67 o 
   7   6  13     1016.19     1037.39     41.95 o 
   8   6  13       10.59       32.67      9.92 o 
   9   6  13      622.25      516.93     50.81 o 
   0   7  13       76.33       51.84     17.63 o 
   1   7  13      361.42      333.71     30.84 o 
   2   7  13      538.62      442.03     37.86 o 
   3   7  13      690.97      633.15     41.96 o 
   4   7  13      408.09      391.01     34.29 o 
   5   7  13      538.60      498.79     41.17 o 
   6   7  13      206.14      223.12     24.79 o 
   7   7  13      947.85      911.26     54.17 o 
   1   8  13     3696.93     3700.72     93.40 o 
   2   8  13      121.00       81.74     17.34 o 
   3   8  13     1256.79     1185.84     51.86 o 
   4   8  13      181.74      174.89     19.35 o 
   5   8  13      325.76      272.75     33.06 o 
   0   9  13      338.20      304.16     58.30 o 
   1   9  13      241.01      214.98     38.18 o 
   0   0  14     3650.93     3708.06    156.57 o 
   1   0  14       61.16       60.28     15.04 o 
   2   0  14     6258.32     6623.23    144.68 o 
   3   0  14     1970.61     1987.29     69.77 o 
   4   0  14     1028.48      976.76     79.48 o 
   5   0  14        5.67       30.89     20.53 o 
   6   0  14     1147.70     1067.35     93.09 o 
   7   0  14     1423.90     1480.54     75.83 o 
   8   0  14     1721.14     1773.08    125.81 o 
   9   0  14       12.62       34.90     16.62 o 
  10   0  14      185.30      193.53     35.49 o 
   1   1  14      125.41      120.97     13.76 o 
   2   1  14     1237.51     1194.24     43.22 o 
   3   1  14      846.86      820.74     48.89 o 
   4   1  14      671.39      636.67     49.76 o 
   5   1  14      797.96      841.69     51.45 o 
   6   1  14     2728.84     2683.31     73.07 o 
   7   1  14        5.36       13.30     13.20 o 
   8   1  14      560.58      573.33     45.73 o 
   9   1  14      111.90      110.80     15.99 o 
  10   1  14     3596.74     3813.69     80.92 o 
   0   2  14     4275.62     4393.87    129.43 o 
   1   2  14       65.50       60.70     12.34 o 
   2   2  14     4166.71     4220.03    111.02 o 
   3   2  14        0.14       13.91     12.46 o 
   4   2  14     4414.45     4388.09     84.37 o 
   5   2  14      248.45      207.40     21.71 o 
   6   2  14     1145.50     1125.76     69.19 o 
   7   2  14      488.62      471.25     44.94 o 
   8   2  14     1494.79     1486.80     56.80 o 
   9   2  14      507.71      461.41     40.80 o 
  10   2  14       96.22      106.39     21.47 o 
   1   3  14      178.41      162.32     15.82 o 
   2   3  14      734.94      706.41     48.98 o 
   3   3  14     1122.89     1137.31     38.60 o 
   4   3  14     1375.66     1418.21     38.69 o 
   5   3  14      443.95      425.98     38.12 o 
   6   3  14     1771.56     1810.78     52.29 o 
   7   3  14      502.81      504.87     38.61 o 
   8   3  14     2792.30     2911.15     82.80 o 
   9   3  14       75.70       69.67     14.18 o 
   0   4  14     7891.75     7936.96     90.01 o 
   1   4  14      123.81      112.18     11.12 o 
   2   4  14     3014.32     2966.12     70.39 o 
   3   4  14      357.84      354.03     30.33 o 
   4   4  14     2031.79     2023.19     49.95 o 
   5   4  14      364.68      304.38     29.14 o 
   6   4  14      915.58      938.13     57.58 o 
   7   4  14     1450.45     1434.95     54.17 o 
   8   4  14     1034.14     1014.21     57.83 o 
   9   4  14      457.29      429.83     31.22 o 
   1   5  14      550.84      491.29     42.37 o 
   2   5  14      632.87      570.56     43.31 o 
   3   5  14        3.22       33.68     13.60 o 
   4   5  14     2495.58     2499.75     62.88 o 
   5   5  14      386.73      355.82     32.50 o 
   6   5  14      358.47      337.58     36.10 o 
   7   5  14        9.06       27.54     12.83 o 
   8   5  14      869.65      711.17     79.67 o 
   0   6  14     5928.47     6066.37    173.88 o 
   1   6  14       79.35       67.81     13.51 o 
   2   6  14     1671.89     1661.63     53.38 o 
   3   6  14      156.14      154.00     15.89 o 
   4   6  14     2735.86     2817.70     67.91 o 
   5   6  14      266.61      203.08     21.89 o 
   6   6  14     1311.94     1179.47     47.27 o 
   1   7  14       70.90       50.32     14.58 o 
   2   7  14      183.48      170.22     21.09 o 
   3   7  14      967.34      841.25     76.50 o 
   4   7  14      827.51      736.67     87.46 o 
   1   0  15     5557.12     5860.11    202.20 o 
   2   0  15     1432.33     1462.64     67.53 o 
   3   0  15     3867.91     3904.27    161.82 o 
   4   0  15       85.23       85.55     18.72 o 
   5   0  15     7675.46     8627.93    134.94 o 
   6   0  15      993.33      997.45     74.08 o 
   7   0  15      592.22      571.88     74.94 o 
   8   0  15      475.16      414.25     56.33 o 
   0   1  15      897.34      767.12     39.25 o 
   1   1  15      598.23      486.24     41.60 o 
   2   1  15      325.86      311.90     32.07 o 
   3   1  15      497.42      402.21     41.95 o 
   4   1  15      634.97      623.03     61.28 o 
   5   1  15     2483.00     2561.34     66.41 o 
   6   1  15       68.25       80.19     17.88 o 
   7   1  15     5120.87     5594.81    115.31 o 
   8   1  15        0.67       -1.59     15.64 o 
   1   2  15     1388.75     1228.57     50.15 o 
   2   2  15       17.11       19.84      9.86 o 
   3   2  15     3955.31     4107.83     98.45 o 
   4   2  15      168.38      177.74     16.99 o 
   5   2  15     6041.40     6334.56    137.80 o 
   6   2  15      220.45      210.75     20.72 o 
   7   2  15     1215.02     1251.03     53.97 o 
   0   3  15      952.57      948.43     57.76 o 
   1   3  15      248.19      205.29     24.33 o 
   2   3  15        1.66       25.97     11.95 o 
   3   3  15       95.10       77.82     12.10 o 
   4   3  15      508.68      442.82     42.48 o 
   5   3  15     1067.10     1139.16    107.02 o 
   6   3  15      411.78      354.76     37.79 o 
   7   3  15     2510.71     2718.84     63.57 o 
   1   4  15     2094.98     2208.22    106.60 o 
   2   4  15        2.34       13.83     12.61 o 
   3   4  15     3675.98     3799.03     82.70 o 
   4   4  15       56.30       38.92     10.35 o 
   5   4  15     3203.78     3442.21     88.61 o 
   6   4  15      204.11      178.37     21.65 o 
   0   5  15     2535.12     2563.19    117.18 o 
   1   5  15       33.14       49.65     10.01 o 
   2   5  15        1.20       20.18     10.76 o 
   3   5  15      565.08      474.90     48.44 o 
   4   5  15       34.19       40.42     11.29 o 
   1   6  15     1614.27     1593.01     71.62 o 
   0   0  16       91.83       79.59     18.82 o 
   1   0  16      698.09      491.10     85.50 o 
   2   0  16     3177.15     3259.52    144.41 o 
   3   0  16     1001.11      884.36     88.66 o 
   4   0  16      263.09      262.07     48.41 o 
   1   1  16      602.72      487.36     69.02 o 
   2   1  16       23.77       34.19     15.64 o 
   3   1  16      107.86      100.44     23.30 o 
   4   1  16      239.93      176.19     23.23 o 
   0   2  16     2518.02     2535.28    125.77 o 
   1   2  16       14.94       36.12     15.36 o 
   2   2  16     2030.17     2027.37     74.19 o 
   3   2  16      194.90      161.46     21.04 o 
   1   3  16      452.59      370.32     38.50 o 
   2   3  16      857.93      849.67     51.56 o 
                                                 
